# Supplementary material for: Metabolic control of CD47 expression through LAT2-mediated amino acid uptake promotes tumor immune evasion
Source: Nat Commun. 2022 Oct 23;13:6308. doi: 10.1038/s41467-022-34064-4 (PMC9588779; doi:10.1038/s41467-022-34064-4)
Supplement: Supplementary file 4 — Supplementary Data 1 [file 41467_2022_34064_MOESM4_ESM.xlsx]

## Sheet: Quantification Results
Sample				L-Tryptophan Method	L-Tryptophan Results						IS 1 (ISTD) Results		L-Valine Method	L-Valine Results						IS 2 (ISTD) Results		L-Methionine Method	L-Methionine Results						IS 2 (ISTD) Results		4-Aminobutyric acid Method	4-Aminobutyric acid Results						IS 3 (ISTD) Results		L-Tyrosine Method	L-Tyrosine Results						IS 3 (ISTD) Results		Beta-Alanine Method
Data File	Type	Level	Dilution Factor	Exp. Conc.	RT	Final Conc.	Accuracy	Area	Calc. Conc.	S/N	Area	RT	Exp. Conc.	RT	Final Conc.	Accuracy	Area	Calc. Conc	S/N	Area	RT	Exp. Conc.	RT	Final Conc.	Accuracy	Area	Calc. Conc	S/N	Area	RT	Exp. Conc.	RT	Final Conc.	Accuracy	Area	Calc. Conc	S/N	Area	RT	Exp. Conc.	RT	Final Conc.	Accuracy	Area	Calc. Conc	S/N	Area	RT	Exp. Conc.
blank-01.d	Blank		1		1.06457	0		0	0	3.27052	0	1.03033		1.19512	0		0	0	5.02782	0	1.1588		1.1771	0		0	0	4.02284	0	1.1588		1.28067	0		0	0	1.24211	0	1.19602		1.25005	0		0	0	3.53661	0	1.19602
blank-02.d	Blank		1		1.03942	0		0	0	3.01246	0	1.03033		1.21193	0		0	0	3.42418	0	1.27645		1.14348	0		0	0	3.9486	0	1.27645		1.29747	0		0	0	1.48078	0	1.24645		1.3509	0		0	0	3.58384	0	1.24645
blank-03.d	Blank		1		1.07297	0		0	0	3.14049	0	1.02193		1.21193	0		0	0	3.27757	0	1.26805		1.26115	0		0	0	3.80331	0	1.26805		1.29747	0		0	0	1.43384	0	1.27165		1.36767	0		0	0	2.13215	0	1.27165
Cal-01.d	Cal	L01	1	40000	1.06457	40202.8	100.507	4.6295e+06	40202.8	369235	48781.7	1.06395	40000	1.22033	39601.4	99.0035	9.66334e+06	39601.4	55061.3	14089.4	1.23443	40000	1.23593	39781.7	99.4542	1.25981e+06	39781.7	29779.5	14089.4	1.23443	40000	1.29747	43285	108.213	3.18127e+06	43285	∞	74227.8	1.30527	40000	1.36767			1.04729e+06		8409.05	74227.8	1.30527	40000
Cal-02.d	Cal	L02	1	20000	1.06457	19477.3	97.3863	2.57046e+06	19477.3	84542.1	58435.3	1.06395	20000	1.21193	20886.6	104.433	5.57306e+06	20886.6	23331.4	15063.8	1.23443	20000	1.23593	20510.4	102.552	717045	20510.4	163147	15063.8	1.23443	20000	1.29747	19967.5	99.8373	1.80528e+06	19967.5	9297.47	87786	1.29687	20000	1.36767	20096.3	100.481	664459	20096.3	27974.9	87786	1.29687	20000
Cal-03.d	Cal	L03	1	10000	1.06457	10094.5	100.945	1.37093e+06	10094.5	28192.5	61385.5	1.06395	10000	1.21193	9887.89	98.8789	2.59717e+06	9887.89	7544.32	14635.1	1.23443	10000	1.22753	9867.89	98.6789	340944	9867.89	11155.8	14635.1	1.23443	10000	1.28907	10090.8	100.908	866548	10090.8	11615.8	82035.6	1.29687	10000	1.35925	10030.1	100.301	378491	10030.1	8065.89	82035.6	1.29687	10000
Cal-04.d	Cal	L04	1	5000	1.06457	5106.45	102.129	732567	5106.45	25760.9	65557	1.06395	5000	1.21193	4804.81	96.0961	1.31836e+06	4804.81	7160.12	15191.3	1.22603	5000	1.22753	4894.08	97.8816	176858	4894.08	32870.3	15191.3	1.22603	5000	1.28907	4957.76	99.1552	451659	4957.76	8501.31	86295	1.28847	5000	1.35925	4755.34	95.1068	206917	4755.34	17612.3	86295	1.28847	5000
Cal-05.d	Cal	L05	1	2500	1.06457	2612.19	104.488	381833	2612.19	47202.9	67143.2	1.06395	2500	1.20352	2383.38	95.3353	688618	2383.38	2995.39	15937.7	1.22603	2500	1.22753	2456.8	98.2718	93432.9	2456.8	2707.83	15937.7	1.22603	2500	1.28907	2462.15	98.4861	224662	2462.15	2642.61	86061.3	1.28847	2500	1.35925	2456.64	98.2657	110892	2456.64	∞	86061.3	1.28847	2500
Cal-06.d	Cal	L06	1	1250	1.06457	1225.16	98.013	186610	1225.16	5304.49	70106.6	1.07235	1250	1.21193	1210.94	96.8753	349706	1210.94	2193.67	15882.3	1.22603	1250	1.22753	1235.99	98.8791	46859.2	1235.99	1530.24	15882.3	1.22603	1250	1.28907	1275.44	102.035	108665	1275.44	5082.08	80161.9	1.29687	1250	1.35925	1382.31	110.585	59336.4	1382.31	7622.23	80161.9	1.29687	1250
Cal-07.d	Cal	L07	1	625	1.06457	639.516	102.323	96209	639.516	3391.37	69203.6	1.06395	625	1.21193	600.175	96.0281	175119	600.175	1212.88	15980.8	1.22603	625	1.22753	630.403	100.865	23998.4	630.403	∞	15980.8	1.22603	625	1.28907	627.391	100.383	57184.9	627.391	2075.91	85574.7	1.29687	625	1.35925	641.21	102.594	30026	641.21	6118.08	85574.7	1.29687	625
Cal-08.d	Cal	L08	1	312.5	1.06457	321.486	102.876	49408.1	321.486	2715.65	70468.5	1.06395	312.5	1.21193	302.074	96.6638	94832.3	302.074	481.917	17074.6	1.22603	312.5	1.22753	298.476	95.5123	12062.7	298.476	613.979	17074.6	1.22603	312.5	1.28907	307.8	98.4961	28078.2	307.8	896.323	85406.6	1.28847	312.5	1.35925	344.378	110.201	16431.6	344.378	784.041	85406.6	1.28847	312.5
Cal-09.d	Cal	L09	1	156.25	1.06457	166.973	106.863	26138.7	166.973	1039.42	71280	1.06395	156.25	1.21193	160.129	102.483	50801.9	160.129	357.843	17050.6	1.22603	156.25	1.22753	162.964	104.297	6505.96	162.964	445.125	17050.6	1.22603	156.25	1.28907	161.406	103.3	14339	161.406	423.443	82819.8	1.29687	156.25	1.35925	175.6	112.384	8417.29	175.6	334.746	82819.8	1.29687	156.25
Cal-10.d	Cal	L10	1	78.125	1.07297	80.0773	102.499	13280.9	80.0773	693.968	74307.6	1.07235	78.125	1.21193	80.9941	103.672	26118.4	80.9941	160.061	16918.3	1.23443	78.125	1.22753	83.2917	106.613	3222.63	83.2917	216.275	16918.3	1.23443	78.125	1.29747	72.8603	93.2612	6606.83	72.8603	230.263	83661.4	1.29687	78.125	1.36767	78.9586	101.067	4137.36	78.9586	254.058	83661.4	1.29687	78.125
Cal-11.d	Cal	L11	1	39.0625	1.07297	38.9353	99.6743	6743.33	38.9353	368.121	75130.3	1.07235	39.0625	1.21193	41.1598	105.369	14597.2	41.1598	106.202	17779.4	1.23443	39.0625	1.22753	37.8898	96.998	1450.23	37.8898	81.1256	17779.4	1.23443	39.0625	1.29747	36.1447	92.5305	3345.07	36.1447	87.697	83798.2	1.29687	39.0625	1.36767	39.2511	100.483	2343.8	39.2511	163.722	83798.2	1.29687	39.0625
Cal-12.d	Cal	L12	1	19.5312	1.06457	17.9909	92.1132	3340.21	17.9909	223.384	75116.6	1.07235	19.5312	1.21193	20.5407	105.169	7957.17	20.5407	44.4538	17806.7	1.22603	19.5312	1.22753	23.2564	119.073	827.31	23.2564	59.7354	17806.7	1.22603	19.5312	1.29747	20.6253	105.602	1931.79	20.6253	65.823	82521.8	1.29687	19.5312	1.36767	16.0409	82.1293	1270.79	16.0409	150.676	82521.8	1.29687	19.5312
Cal-13.d	Cal	L13	1	9.76562	1.07297	8.80642	90.1777	1791.34	8.80642	93.3054	72792.3	1.07235	9.76562	1.21193	17.1823	175.947	6567.78	17.1823	22.8753	17018.5	1.22603	9.76562	1.22753	17.97	184.012	574.84	17.97	61.9701	17018.5	1.22603	9.76562	1.29747	10.3522	106.007	990.369	10.3522	20.4443	79350	1.29687	9.76562	1.35925	8.45303	86.559	895.708	8.45303	55.8037	79350	1.29687	9.76562
Cal-14.d	Cal	L14	1	4.88281	1.06457	5.75467	117.856	1315.81	5.75467	106.617	73057.3	1.07235	4.88281	1.21193	21.2785	435.783	7789.97	21.2785	45.8707	16925.5	1.23443	4.88281	1.23593	12.325	252.416	342.467	12.325	20.2194	16925.5	1.23443	4.88281	1.29747	4.29057	87.8708	509.934	4.29057	12.1396	84531.2	1.29687	4.88281	1.36767	7.34777	150.482	903.563	7.34777	61.6639	84531.2	1.29687	4.88281
Cal-15.d	Cal	L15	1	2.44141	1.07297	3.02616	123.952	897.927	3.02616	55.6286	74138.3	1.07235	2.44141	1.21193	7.49793	307.115	3711.48	7.49793	22.3543	17658.5	1.23443	2.44141	1.22753	7.05975	289.167	134.223	7.05975	5.74152	17658.5	1.23443	2.44141	1.29747	3.78513	155.039	456.391	3.78513	6.13245	83058.8	1.29687	2.44141	1.36767	0	0	453.466	0	75.3798	83058.8	1.29687	2.44141
Cal-16.d	Cal	L16	1	1.2207	1.06457	0	0	400.112	0	18.4534	73710.5	1.07235	1.2207	1.21193	5.83898	478.33	3181.03	5.83898	8.69198	17664.9	1.23443	1.2207	1.21913	6.7253	550.937	120.097	6.7253	13.6307	17664.9	1.23443	1.2207	1.29747	0.52756	43.2177	176.777	0.52756	3.94736	87113.7	1.29687	1.2207	1.36767	0	0	219.394	0	12.3007	87113.7	1.29687	1.2207
QB-r001.d	QC	QB	1	625	1.04782	615.448	98.4717	90925.3	615.448	3981.27	67953.7	1.05555	625	1.18672	595.342	95.2546	170058	595.342	1256	15644	1.20922	625	1.21072	568.77	91.0033	21183.7	568.77	∞	15644	1.20922	625	1.26385	632.028	101.124	48348.7	632.028	1622.13	71822.7	1.26325	625	1.33408	695.143	111.223	27257.7	695.143	6464.02	71822.7	1.26325	625
QB-r002.d	QC	QB	1	625	1.04782	651.963	104.314	95278	651.963	2760.94	67228.7	1.04712	625	1.18672	615.498	98.4796	169303	615.498	1204	15068.3	1.20922	625	1.21072	649.803	103.968	23328.1	649.803	15892.5	15068.3	1.20922	625	1.26385	635.581	101.693	50465.1	635.581	1850.69	74548.8	1.26325	625	1.33408	684.347	109.496	27865.2	684.347	2185.24	74548.8	1.26325	625
QB-r003.d	QC	QB	1	625	1.04782	645.062	103.21	90506	645.062	2566.74	64543	1.05555	625	1.18672	597.518	95.6028	173925	597.518	851.493	15941.9	1.20922	625	1.21072	579.361	92.6978	21991.4	579.361	10318.3	15941.9	1.20922	625	1.26385	616.103	98.5764	50403.2	616.103	2714.91	76803.8	1.26325	625	1.33408	697.382	111.581	29239.3	697.382	835.535	76803.8	1.26325	625
QB-r004.d	QC	QB	1	625	1.04782	657.419	105.187	96810.9	657.419	7166.43	67744.8	1.04712	625	1.18672	618.54	98.9664	168055	618.54	1111.04	14884.1	1.20922	625	1.21072	631.563	101.05	22392.9	631.563	624.994	14884.1	1.20922	625	1.26385	621.952	99.5124	48995.9	621.952	1576.84	73959.4	1.26325	625	1.33408	686.773	109.884	27740.1	686.773	1534.48	73959.4	1.26325	625
QB-r005.d	QC	QB	1	625	1.04782	690.443	110.471	97080.4	690.443	9067.1	64691.3	1.05555	625	1.18672	573.123	91.6997	169806	573.123	832.274	16221.7	1.20922	625	1.21072	573.296	91.7274	22141.7	573.296	3178.55	16221.7	1.20922	625	1.26385	632.704	101.233	49879.4	632.704	2060.24	74017.6	1.26325	625	1.33408	715.453	114.473	28888	715.453	1408.52	74017.6	1.26325	625
QC-r001.d	QC	QC	1	200	1.06457	189.241	94.6204	29390	189.241	4048	70838.4	1.06395	200	1.20352	184.817	92.4083	53300.3	184.817	403.151	15551.7	1.22603	200	1.22753	195.114	97.5571	7132.98	195.114	1143.68	15551.7	1.22603	200	1.28907	185.965	92.9825	16328.3	185.965	596.042	81950.2	1.28847	200	1.35925	186.772	93.3858	8822.4	186.772	467.285	81950.2	1.28847	200
QC-r002.d	QC	QC	1	200	1.06457	188.179	94.0895	29243.1	188.179	∞	70877	1.06395	200	1.20352	176.829	88.4145	52094.5	176.829	253.272	15870.8	1.22603	200	1.22753	175.49	87.7449	6532.51	175.49	300.315	15870.8	1.22603	200	1.28907	181.23	90.615	15682.3	181.23	286.577	80748.1	1.28847	200	1.35925	194.856	97.4282	9044.79	194.856	941.179	80748.1	1.28847	200
QC-r003.d	QC	QC	1	200	1.06457	178.541	89.2705	28017	178.541	956.232	71520.3	1.06395	200	1.20352	171.599	85.7997	49496.1	171.599	351.476	15528	1.22603	200	1.22753	186.774	93.387	6811.57	186.774	326.277	15528	1.22603	200	1.28907	183.937	91.9683	15801.2	183.937	396.927	80172.5	1.28847	200	1.35925	196.634	98.3168	9057.09	196.634	872.605	80172.5	1.28847	200
QC-r004.d	QC	QC	1	200	1.06457	178.244	89.1218	28289.2	178.244	680.224	72334.1	1.06395	200	1.20352	171.242	85.6209	49626.3	171.242	240.32	15600.6	1.22603	200	1.22753	195.938	97.9689	7186.21	195.938	956.166	15600.6	1.22603	200	1.28907	185.75	92.8752	16148.2	185.75	356.253	81138.9	1.28847	200	1.35925	195.237	97.6183	9105.19	195.237	496.239	81138.9	1.28847	200
QC-r005.d	QC	QC	1	200	1.06457	186.045	93.0227	28791.2	186.045	2088.22	70571.3	1.06395	200	1.20352	166.065	83.0323	50877.2	166.065	251.753	16480.3	1.22603	200	1.22753	174.299	87.1493	6736.32	174.299	739.806	16480.3	1.22603	200	1.28907	178.008	89.0038	15468.2	178.008	572.165	81076.1	1.28847	200	1.35925	194.937	97.4684	9085.06	194.937	875.97	81076.1	1.28847	200
Sample-shCtrl+IL-18-1.d	Sample		1		1.06457	2129.54		332628	2129.54	20508	71810.1	1.07235		1.21193	12107.6		2.58963e+06	12107.6	5701.45	11949.1	1.23443		1.23593	4334.2		123296	4334.2	∞	11949.1	1.23443		1.29747	78.1688		7722.29	78.1688	161.653	91261.4	1.30527		1.35925	3318.07		156460	3318.07	∞	91261.4	1.30527
Sample-shCtrl+IL-18-2.d	Sample		1		1.06457	1754.14		291873	1754.14	64957.3	76542.3	1.06395		1.21193	10246.1		2.24921e+06	10246.1	10093.4	12236.5	1.23443		1.23593	3563.36		103913	3563.36	6888.61	12236.5	1.23443		1.29747	53.0438		5487.5	53.0438	97.8829	94786	1.29687		1.35925	2850.81		140750	2850.81	31215.8	94786	1.29687
Sample-shCtrl+IL-18-3.d	Sample		1		1.07297	2333.36		344019	2333.36	21580.5	67757.6	1.07235		1.21193	13093.9		2.68529e+06	13093.9	4753.61	11470.8	1.23443		1.23593	4532.46		123740	4532.46	∞	11470.8	1.23443		1.30587	68.7973		6755.74	68.7973	148.835	90499.2	1.30527		1.36767	3774.21		175115	3774.21	47974.7	90499.2	1.30527
Sample-shLAT2+PBS-1.d	Sample		1		1.06457	370.658		56063.7	370.658	8411.21	69418.8	1.07235		1.21193	2455.92		605751	2455.92	1447.65	13607.6	1.23443		1.22753	692.201		22447.9	692.201	5005.94	13607.6	1.23443		1.29747	20.1594		2218.52	20.1594	44.8407	96820	1.29687		1.35925	1014.99		53093.2	1014.99	2773.87	96820	1.29687
Sample-shLAT2+PBS-2.d	Sample		1		1.06457	339.849		51115.1	339.849	2943.48	68990.6	1.06395		1.21193	2260.78		570494	2260.78	1638.12	13916.6	1.23443		1.22753	618.758		20510.5	618.758	1628.41	13916.6	1.23443		1.28907	22.0682		2342.55	22.0682	60.4267	93911	1.29687		1.35925	1049.49		53199.1	1049.49	2065.16	93911	1.29687
Sample-shLAT2+PBS-3.d	Sample		1		1.06457	347.498		53946.4	347.498	9928.64	71220	1.06395		1.21193	2406.51		616264	2406.51	2961.43	14126.6	1.22603		1.22753	682.258		22967.9	682.258	4624.99	14126.6	1.22603		1.29747	22.3128		2366.43	22.3128	29.7552	93889.2	1.29687		1.35925	1173.22		59270.6	1173.22	2569.36	93889.2	1.29687
Sample-shLAT2+IL-18-1.d	Sample		1		1.06457	332.379		50531.7	332.379	19307.6	69725.5	1.06395		1.20352	2178.85		548648	2178.85	2140.93	13884.6	1.22603		1.22753	608.067		20108	608.067	366.601	13884.6	1.22603		1.28907	23.6141		2382.65	23.6141	62.9563	89610.8	1.29687		1.35925	1097.47		53017.5	1097.47	8793.99	89610.8	1.29687
Sample-shLAT2+IL-18-2.d	Sample		1		1.06457	370.61		55707.7	370.61	1879.58	68986.8	1.07235		1.21193	2695.19		656757	2695.19	2690.65	13449.3	1.23443		1.22753	747.821		23977.6	747.821	1790.76	13449.3	1.23443		1.29747	28.4854		3113.1	28.4854	123.186	97986.4	1.29687		1.35925	1179.89		62198.6	1179.89	12566.7	97986.4	1.29687
Sample-shLAT2+IL-18-3.d	Sample		1		1.06457	286.714		43984.3	286.714	∞	70278.7	1.06395		1.20352	1973.17		515194	1973.17	2873.46	14390.9	1.22603		1.22753	533.492		18270.8	533.492	1363.29	14390.9	1.22603		1.28907	18.7117		1972.48	18.7117	57.1395	92285	1.28847		1.35925	1002.74		50012.2	1002.74	10132.9	92285	1.28847
Sample-shCtrl+PBS-1.d	Sample		1		1.06457	917.948		139876	917.948	11933.6	70136.4	1.06395		1.21193	6677.02		1.44239e+06	6677.02	6732.83	11989	1.23443		1.22753	1554.58		44496.3	1554.58	∞	11989	1.23443		1.29747	65.5739		6641.79	65.5739	284.05	93255.8	1.29687		1.35925	2006.28		98942.9	2006.28	∞	93255.8	1.29687
Sample-shCtrl+PBS-2.d	Sample		1		1.06457	985.743		149648	985.743	20104.6	69878	1.06395		1.21192	7276.86		1.54014e+06	7276.86	10626.4	11755.1	1.23443		1.22753	1636.09		45915.4	1636.09	∞	11755.1	1.23443		1.30587	71.2748		6808.82	71.2748	213.991	88100.3	1.29687		1.35925	2107.48		98003.1	2107.48	5688.09	88100.3	1.29687
Sample-shCtrl+PBS-3.d	Sample		1		1.06457	1205.75		178254	1205.75	10246.7	68046.3	1.07235		1.21193	8345.03		1.7398e+06	8345.03	6684.05	11594.5	1.23443		1.23593	1803.99		49933.7	1803.99	1100.18	11594.5	1.23443		1.30587	81.7642		8280.06	81.7642	168.345	93622.3	1.30527		1.36767	2333.12		114823	2333.12	1547.15	93622.3	1.30527
Exp. Conc., expected concentration. Cal. Conc., calculated concentration. Final Conc., final concentration. RT, retention time. S/D, signal-to-noise ratio. Cal, calibration. QC, quality control. ISTD, Internal Standard Method.
Sample Name	Sample Weight (mg protein)	Final Volume (μL)	Final Concentration (nmol/L)
			L-Tryptophan	L-Valine	L-Methionine	4-Aminobutyric acid	L-Tyrosine	beta-Alanine	L-Proline	L-Alanine	Glycine	L-Glutamic acid	L-Threonine	4-Hydroxyproline	L-Aspartic acid	L-Glutamine	L-Serine	L-Asparagine	L-Citrulline	L-Arginine	L-Lysine	L-Histidine	L-Ornithine	5-Hydroxylysine
shCtrl+IL-18-1	1.67274	1250	2129.54	12107.6	4334.2	78.1688	3318.07	255.175	318.809	18836	21955.2	103725	14528	558.193	16437.3	56104.7	12290.7	3370.26	444.054	4438.85	5775.1	3668.64	80.7877	9.33394
shCtrl+IL-18-2	1.37976	1250	1754.14	10246.1	3563.36	53.0438	2850.81	213.635	240.314	16063.1	22354.6	93472.3	11943.4	551.656	11108.3	49425.4	9730.51	2872.19	338.018	3293.8	4738.82	3029.07	70.7347	8.37126
shCtrl+IL-18-3	1.64287	1250	2333.36	13093.9	4532.46	68.7973	3774.21	260.762	247.448	20074.4	21808.7	100906	14130.9	391.32	12552.9	54327.1	12289.6	3462.54	400.404	4327	6160.22	3984.01	114.97	8.25652
shLAT2+PBS-1	0.707502	1250	370.658	2455.92	692.201	20.1594	1014.99	98.6397	165.616	5902.04	4461	38298.8	5386.22	195.213	4164.06	9337.06	2499.27	1013.74	153.987	1794.91	2426.11	790.155	36.7666	6.97685
shLAT2+PBS-2	0.71676	1250	339.849	2260.78	618.758	22.0682	1049.49	90.333	167.844	5570.37	6894.97	36249.6	5534.45	250.871	2792.64	8293.58	1894.39	1121.73	114.54	1430.5	1875.4	776.984	31.7935	7.29445
shLAT2+PBS-3	0.712579	1250	347.498	2406.51	682.258	22.3128	1173.22	91.6706	215.662	5729.17	6746.44	35943.5	5791.57	223.281	2801.73	8453.71	2316.1	1113.52	107.395	1937.83	2501.4	831.863	36.0964	7.96616
shLAT2+IL-18-1	0.736471	1250	332.379	2178.85	608.067	23.6141	1097.47	109.599	173.009	5479.38	7605.1	38520.5	4301.17	279.458	2895.82	6950.53	2114.09	966.115	134.21	1536.44	2043.68	786.441	105.188	6.98848
shLAT2+IL-18-2	0.794409	1250	370.61	2695.19	747.821	28.4854	1179.89	124.883	210.51	6679.09	7472.17	42824.9	6666.07	273.036	3207.7	10435.1	2573.97	1185.86	147.144	1747.66	2238.46	881.854	37.7253	9.01949
shLAT2+IL-18-3	0.645383	1250	286.714	1973.17	533.492	18.7117	1002.74	86.7363	190.787	5071.83	5762.44	31455	4667.69	211.812	2959.89	6915.98	1792.01	873.624	109.551	1490.69	1995.51	629.904	34.0386	8.5921
shCtrl+PBS-1	1.63362	1250	917.948	6677.02	1554.58	65.5739	2006.28	253.889	264.12	18078.1	17298.5	89254.2	12148.2	540.199	12214.8	28253.8	6277.99	2754.2	362.936	4323.38	6070.63	1725.2	91.5349	8.90431
shCtrl+PBS-2	1.45144	1250	985.743	7276.86	1636.09	71.2748	2107.48	303.666	375.823	18601	14923.7	97064.3	14208.3	455.324	12475.7	36372.5	6916.21	2498.34	457.378	4549.2	5935.32	1744.94	101.953	10.0372
shCtrl+PBS-3	1.66079	1250	1205.75	8345.03	1803.99	81.7642	2333.12	307.263	244.023	19992.8	20416.9	97895.5	15569.5	485.022	14058.1	34937.2	7606.39	3920.13	373.689	4750.65	6565.51	2414.37	115.879	8.08466
Final concentration obtained by calculated concentration multiplied by dilution factor and the unit is nmol/L.
Sample Name	Sample Weight (mg protein)	Final Volume (μL)	Metabolite Concentration (nmol/g protein)
			L-Tryptophan	L-Valine	L-Methionine	4-Aminobutyric acid	L-Tyrosine	beta-Alanine	L-Proline	L-Alanine	Glycine	L-Glutamic acid	L-Threonine	4-Hydroxyproline	L-Aspartic acid	L-Glutamine	L-Serine	L-Asparagine	L-Citrulline	L-Arginine	L-Lysine	L-Histidine	L-Ornithine	5-Hydroxylysine
shCtrl+IL-18-1	1.67274	1250	1591.36	9047.75	3238.85	58.4138	2479.52	190.686	238.238	14075.7	16406.6	77511.5	10856.4	417.125	12283.2	41925.8	9184.56	2518.52	331.832	3317.05	4315.6	2741.49	60.3708	6.97504
shCtrl+IL-18-2	1.37976	1250	1589.16	9282.47	3228.24	48.0551	2582.7	193.543	217.713	14552.4	20252.2	84681.5	10820.1	499.774	10063.6	44777.1	8815.38	2602.06	306.228	2984.03	4293.14	2744.19	64.0822	7.58396
shCtrl+IL-18-3	1.64287	1250	1775.36	9962.67	3448.58	52.3453	2871.65	198.404	188.274	15273.8	16593.4	76775.4	10751.7	297.74	9550.99	41335.4	9350.72	2634.51	304.652	3292.25	4687.08	3031.28	87.476	6.28207
shLAT2+PBS-1	0.707502	1250	654.871	4339.07	1222.97	35.6172	1793.26	174.275	292.608	10427.6	7881.6	67665.5	9516.25	344.898	7356.98	16496.5	4415.65	1791.05	272.061	3171.2	4286.4	1396.03	64.9585	12.3266
shLAT2+PBS-2	0.71676	1250	592.683	3942.71	1079.09	38.4861	1830.27	157.537	292.712	9714.49	12024.5	63217.7	9651.85	437.509	4870.25	14463.7	3303.74	1956.25	199.752	2494.73	3270.62	1355.03	55.4465	12.7212
shLAT2+PBS-3	0.712579	1250	609.578	4221.49	1196.81	39.1409	2058.06	160.808	378.312	10050.1	11834.5	63051.7	10159.5	391.678	4914.76	14829.4	4062.88	1953.32	188.391	3399.33	4387.93	1459.25	63.32	13.9742
shLAT2+IL-18-1	0.736471	1250	564.141	3698.13	1032.06	40.0798	1862.72	186.021	293.646	9300.06	12908	65380.1	7300.31	474.319	4915.03	11797	3588.21	1639.77	227.793	2607.77	3468.71	1334.81	178.534	11.8614
shLAT2+IL-18-2	0.794409	1250	583.154	4240.87	1176.69	44.8217	1856.55	196.502	331.236	10509.5	11757.4	67384.8	10489	429.62	5047.31	16419.6	4050.14	1865.95	231.53	2749.94	3522.2	1387.59	59.3606	14.1921
shLAT2+IL-18-3	0.645383	1250	555.318	3821.7	1033.29	36.2415	1942.13	167.994	369.524	9823.29	11160.9	60923.1	9040.55	410.246	5732.82	13395.1	3470.83	1692.06	212.182	2887.23	3864.96	1220.02	65.9272	16.6415
shCtrl+PBS-1	1.63362	1250	702.39	5109.08	1189.52	50.1754	1535.15	194.269	202.098	13832.9	13236.4	68295	9295.49	413.346	9346.44	21619	4803.75	2107.44	277.709	3308.14	4645.09	1320.08	70.0401	6.81334
shCtrl+PBS-2	1.45144	1250	848.935	6266.93	1409.02	61.3829	1814.99	261.522	323.664	16019.5	12852.5	83593.2	12236.3	392.132	10744.2	31324.5	5956.34	2151.6	393.901	3917.84	5111.58	1502.76	87.8035	8.64422
shCtrl+PBS-3	1.66079	1250	907.51	6280.91	1357.78	61.54	1756.03	231.262	183.665	15047.6	15366.8	73681.3	11718.4	365.053	10580.9	26295.6	5724.97	2950.49	281.258	3575.59	4941.55	1817.18	87.2164	6.08494
Metabolite concentration in the sample is equal to the amount of target metabolite in the sample divided by the protein content of the sample, and the unit is nmol/g protein.
[truncated: 152 more columns]

## Sheet: ValueList_Helper
Sample
Blank
Cal
QC
CC
DoubleBlank
MatrixSpike
MatrixSpikeDup
MatrixBlank
TuneCheck
ResponseCheck
