# Supplementary material for: Metabolic control of CD47 expression through LAT2-mediated amino acid uptake promotes tumor immune evasion
Source: Nat Commun. 2022 Oct 23;13:6308. doi: 10.1038/s41467-022-34064-4 (PMC9588779; doi:10.1038/s41467-022-34064-4)
Supplement: Supplementary file 5 — Supplementary Data 2 [file 41467_2022_34064_MOESM5_ESM.xlsx]

## Sheet: Quantification Results
Sample				L-Leucine Method	L-Leucine Results
Data File	Type	Level	Dilution factor	Exp. Conc.	RT	Calc. Conc.	Final Conc.	Accuracy	S/N	Area
blank-01.d	Blank		1		3.80435	0	0		6.62003	0
blank-02.d	Blank		1		3.74475	0	0		8.06142	0
blank-03.d	Blank		1		3.70752	0	0		6.50492	0
Cal-01.d	Cal	L01	1	40000	3.71868	40041	40041	100.103	1837.44	961866
Cal-02.d	Cal	L02	1	20000	3.72242	19768.1	19768.1	98.8403	210.459	585005
Cal-03.d	Cal	L03	1	10000	3.71868	10376.9	10376.9	103.769	59.1285	337524
Cal-04.d	Cal	L04	1	5000	3.72613	4817.92	4817.92	96.3584	253.369	176418
Cal-05.d	Cal	L05	1	2500	3.71868	2457.69	2457.69	98.3078	168.893	90706.2
Cal-06.d	Cal	L06	1	1250	3.72242	1278.84	1278.84	102.307	98.9718	40439
Cal-07.d	Cal	L07	1	625	3.72242	856.39	856.39	137.022	54.4781	16133.3
Cal-08.d	Cal	L08	1	312.5	3.71868	326.3	326.3	104.416	27.2597	9570.97
Cal-09.d	Cal	L09	1	156.25	3.7224	159.31	159.31	101.958	18.1085	7077.31
Cal-10.d	Cal	L10	1	78.125	3.7187	73.356	73.356	93.8957	11.9247	4634.21
Cal-11.d	Cal	L11	1	39.0625	3.74477	5.63084	5.63084	14.4149	4.71337	2466.92
Cal-12.d	Cal	L12	1	19.5312	3.74103	0	0	0	4.22068	1777.31
Cal-13.d	Cal	L13	1	9.76562	3.67027	0	0	0	1.36728	187.378
Cal-14.d	Cal	L14	1	4.88281	3.71497	13.8845	13.8845	284.354	5.5598	1757.27
Cal-15.d	Cal	L15	1	2.44141	3.75593	0	0	0	1.90892	499.406
Cal-16.d	Cal	L16	1	1.2207	3.74477	0	0	0	2.62297	1196.93
QC-r001.d	QC	QC	1	200	3.72613	184.179	184.179	92.0895	14.33	6153.89
QC-r002.d	QC	QC	1	200	3.72985	198.296	198.296	99.1482	11.6087	6733.57
QC-r003.d	QC	QC	1	200	3.72987	198.24	198.24	99.12	6.31743	6754.6
QC-r004.d	QC	QC	1	200	3.72242	197.907	197.907	98.9534	7.30932	6397.67
QC-r005.d	QC	QC	1	200	3.72613	177.797	177.797	88.8983	7.22811	6620.08
Sample-shCtrl+IL-18-1.d	Sample		1		3.72243	22773.7	22773.7		892.493	758143
Sample-shCtrl+IL-18-2.d	Sample		1		3.72243	20988.7	20988.7		423.039	457912
Sample-shCtrl+IL-18-3.d	Sample		1		3.71872	25309.6	25309.6		1183.95	530710
Sample-shLAT2+IL-18-1.d	Sample		1		3.72243	3418.3	3418.3		242.214	76613.2
Sample-shLAT2+IL-18-2.d	Sample		1		3.72243	4526.06	4526.06		322.55	133792
Sample-shLAT2+IL-18-3.d	Sample		1		3.71868	3024.62	3024.62		183.995	68247.1
Sample-shLAT2+PBS-1.d	Sample		1		3.71868	5273.37	5273.37		165.759	88089.5
Sample-shLAT2+PBS-2.d	Sample		1		3.72243	3377.03	3377.03		260.751	80626.5
Sample-shLAT2+PBS-3.d	Sample		1		3.71868	3242.01	3242.01		198.604	89819.3
Sample-shCtrl+PBS-1.d	Sample		1		3.72243	10460.4	10460.4		644.673	251457
Sample-shCtrl+PBS-2.d	Sample		1		3.72988	10945.9	10945.9		510.122	221108
Sample-shCtrl+PBS-3.d	Sample		1		3.72617	10011.2	10011.2		486.194	240512
Exp. Conc., expected concentration. Cal. Conc., calculated concentration. Final Conc., final concentration. RT, retention time. S/D, signal-to-noise ratio. Cal, calibration. QC, quality control.
Sample Name	Sample Weight (mg protein)	Final Volume (μL)	Final Concentration (nmol/L)			Sample Name	Sample Weight (mg protein)	Final Volume (μL)	Metabolite Concentration (nmol/g protein)
			L-Leucine						L-Leucine
shCtrl+IL-18-1	1.67274	1250	22773.7			shCtrl+IL-18-1	1.67274	1250	17018.3
shCtrl+IL-18-2	1.37976	1250	20988.7			shCtrl+IL-18-2	1.37976	1250	19014.7
shCtrl+IL-18-3	1.64287	1250	25309.6			shCtrl+IL-18-3	1.64287	1250	19257.1
shLAT2+IL-18-1	0.736471	1250	3418.3			shLAT2+IL-18-1	0.736471	1250	5801.82
shLAT2+IL-18-2	1.37262	1250	4526.06			shLAT2+IL-18-2	1.37262	1250	4121.74
shLAT2+IL-18-3	0.645383	1250	3024.62			shLAT2+IL-18-3	0.645383	1250	5858.18
shLAT2+PBS-1	1.52696	1250	5273.37			shLAT2+PBS-1	1.52696	1250	4316.88
shLAT2+PBS-2	0.71676	1250	3377.03			shLAT2+PBS-2	0.71676	1250	5889.41
shLAT2+PBS-3	0.712579	1250	3242.01			shLAT2+PBS-3	0.712579	1250	5687.11
shCtrl+PBS-1	1.63362	1250	10460.4			shCtrl+PBS-1	1.63362	1250	8004.02
shCtrl+PBS-2	1.45144	1250	10945.9			shCtrl+PBS-2	1.45144	1250	9426.77
shCtrl+PBS-3	1.66079	1250	10011.2			shCtrl+PBS-3	1.66079	1250	7534.99
Final concentration obtained by calculated concentration multiplied by dilution factor and the unit is nmol/L.						Metabolite concentration in the sample is equal to the amount of target metabolite in the sample divided by the protein content of the sample, and the unit is nmol/g protein.

## Sheet: ValueList_Helper
Sample
Blank
Cal
QC
CC
DoubleBlank
MatrixSpike
MatrixSpikeDup
MatrixBlank
TuneCheck
ResponseCheck
