# Supplementary material for: Metabolic control of CD47 expression through LAT2-mediated amino acid uptake promotes tumor immune evasion
Source: Nat Commun. 2022 Oct 23;13:6308. doi: 10.1038/s41467-022-34064-4 (PMC9588779; doi:10.1038/s41467-022-34064-4)
Supplement: Supplementary file 7 — Source Data [file 41467_2022_34064_MOESM7_ESM.xlsx]

## Sheet: Fig.1
	a			b				c
	CD47 H-scores							MFI (FC)
	Before-chemotherapy	After-chemotherapy						Saline	Cisplatin	Ifosfamide	Methotrexate	Doxorubicin
	2.24	0.448						1.01045	1.35346	1.01789	0.998766	2.21617
	1.478	0.2956						1.11746	1.27523	1.01082	1.0626	2.12762
	1.356	0.2712						1.02735	1.44538	1.00078	1.0883	1.96973
	1.356	0.2712						0.84474	1.30797	0.878218	0.92383	2.39911
	1.29	0.258
	1.28	0.256
	1.28	0.256
	3	2
	1.77	0.354
	1.95	1.2		d				e				f
	0.366	0.0732		CD47 H-Score	CD47high=2, CD47low=1	Deceased	OS Survival Time (years)	ΔCD47 H-Score	ΔCD47high=2, ΔCD47low=1	Deceased	OS Survival Time (years)	CD47 H-Score	ΔCD47 H-Score	CD47low ΔCD47low=1,CD47low ΔCD47high=2,CD47high ΔCD47low=3,CD47high ΔCD47high=4	Deceased	OS Survival Time (years)
	0.248	0.0496		0	1	0	4.63288	-2.084	1	0	6.10137	0	0	1	0	5.73699
	1.33	1.22		0	1	0	9.67397	-1.478	1	1	2.43836	0	0	1	0	6.54795
	1.26	1.18		0	1	0	9.27123	-1.356	1	0	5.39178	0	0	1	0	6.69315
	1.67	1.6		0	1	0	5.73699	-1.356	1	1	2.71781	0	0	1	0	7.13699
	0	0		0	1	0	9.8411	-1.29	1	0	4.70685	0	0	1	0	7.14521
	0	0		0	1	1	1.19726	-1.28	1	0	6.85479	0	0.65	1	0	7.16986
	0	0		0	1	0	9.49863	-1.28	1	0	7.09589	0	0.65	1	0	7.73151
	0	0		0	1	0	6.54795	-1	1	0	7.38904	0	0.734	1	0	9.27123
	0	0		0	1	0	6.69315	-0.774	1	0	5.34795	0	0.8	1	0	9.8411
	1.55	1.55		0	1	0	7.13699	-0.75	1	1	2.72329	0.248	-0.248	1	1	2.3863
	1.75	1.76		0	1	0	7.14521	-0.366	1	0	7.90685	0.366	-0.366	1	0	7.90685
	1.4	1.43		0	1	0	7.48767	-0.248	1	1	2.3863	0.476	0.724	1	1	0.945205
	1.84	1.92		0	1	0	7.16986	-0.11	1	0	4.87397	0.504	0.332	1	0	4.9726
	1.51	1.6		0	1	1	2.25479	-0.08	1	0	4.1863	0.85	0.73	1	0	5.81644
	2.4	2.5		0	1	1	2.01918	-0.07	1	1	2.32055	0.856	0.24	1	1	2.20548
	1.364	1.5		0	1	0	9.50137	0	1	0	5.73699	0	0.912	2	0	9.49863
	0.856	0.1712		0	1	0	8.40274	0	1	0	6.54795	0	1	2	0	7.48767
	1.282	1.55		0	1	0	9.67123	0	1	0	6.69315	0	1.132	2	0	8.40274
	1.29	1.6		0	1	1	1.96712	0	1	0	7.13699	0	1.15	2	1	2.25479
	1.124	1.45		0	1	0	7.73151	0	1	0	7.14521	0	1.18	2	1	2.31233
	0.504	0.1008		0	1	1	2.31233	0	1	1	2.61096	0	1.22	2	0	4.63288
	1.44	1.8		0	1	0	4.91233	0.01	1	1	3.44658	0	1.52	2	0	9.67123
	1.39	1.77		0	1	1	2.27397	0.03	1	1	1.85753	0	1.56	2	1	1.96712
	1.55	2		0	1	1	2.85753	0.08	1	0	6.07945	0	1.78	2	1	2.01918
	1.53	2		0	1	1	3.15342	0.09	1	1	0.638356	0	1.88	2	0	9.50137
	1.59	2.06		0	1	1	3.63836	0.1	1	1	2.79178	0	1.89	2	0	4.91233
	1.3	1.8		0	1	1	3.8411	0.136	1	1	2.10411	0	1.92	2	1	1.19726
	0	0.65		0	1	0	4.9726	0.24	1	1	2.20548	0	1.95	2	0	9.67397
	0	0.65		0	1	0	5.2	0.268	1	0	7.70959	0.438	1.462	2	1	0.632877
	0.476	1.2		0	1	0	5.78082	0.31	1	1	0.635616	0.478	0.972	2	1	2.10685
	0.85	1.58		0	1	1	6.01918	0.326	1	0	7.21644	0.492	1.378	2	0	5.22192
	0	0		0	1	0	6.29589	0.332	1	0	4.9726	0.784	1.116	2	1	1.4137
	1.09	1.85		0	1	0	6.30959	0.36	1	0	5.71781	0.8	2.2	2	1	0.936986
	0	0.8		0	1	0	6.35342	0.38	1	0	7.00822	0.9	1.05	2	1	2.55616
	1.7	2.5		0	1	0	6.61644	0.45	1	0	5.81644	1.09	0.76	3	1	3.00822
	1.08	1.97		0	1	0	7.25205	0.47	1	0	8.23288	1.124	0.326	3	0	7.21644
	0	0		0	1	0	7.25753	0.47	1	0	7.46849	1.26	-0.08	3	0	4.1863
	1.05	2		0	1	0	7.55342	0.5	1	0	4.76164	1.28	-1.28	3	0	6.85479
	1.5	2.46		0	1	0	7.56712	0.65	1	0	7.16986	1.28	-1.28	3	0	7.09589
	1	1.97		0	1	0	7.95616	0.65	1	0	7.73151	1.282	0.268	3	0	7.70959
	0.478	1.45		0	1	0	8.19178	0.724	1	1	0.945205	1.29	-1.29	3	0	4.70685
	0	1		0	1	0	8.39178	0.73	1	0	5.81644	1.29	0.31	3	1	0.635616
	1	2		0	1	0	8.44658	0.734	1	0	9.27123	1.3	0.5	3	0	4.76164
	1	2		0	1	0	8.50959	0.76	1	1	3.00822	1.33	-0.11	3	0	4.87397
	0.9	1.95		0	1	0	8.76164	0.8	1	0	9.8411	1.356	-1.356	3	0	5.39178
	1.26	2.34		0	1	0	8.80274	0.8	2	1	3.78082	1.356	-1.356	3	1	2.71781
	1.188	2.3		0	1	0	9.01918	0.89	2	1	2.72329	1.364	0.136	3	1	2.10411
	0.784	1.9		0	1	0	9.30685	0.912	2	0	9.49863	1.39	0.38	3	0	7.00822
	0	0		0	1	0	9.49041	0.95	2	1	0.578082	1.4	0.03	3	1	1.85753
	1.86	3		0	1	0	10.8603	0.96	2	1	3.12603	1.44	0.36	3	0	5.71781
	0	1.15		0.068	1	1	4.33699	0.97	2	1	1.69863	1.478	-1.478	3	1	2.43836
	1.34	2.5		0.112	1	0	7.80548	0.972	2	1	2.10685	1.51	0.09	3	1	0.638356
	0	1.18		0.196	1	0	9.47397	1	2	0	7.48767	1.53	0.47	3	0	8.23288
	1.79	3		0.244	1	0	8.71781	1	2	1	0.753425	1.55	0	3	1	2.61096
	0	1.22		0.248	1	1	2.3863	1	2	1	0.835616	1.55	0.45	3	0	5.81644
	1.7	3		0.248	1	0	9.24658	1.05	2	1	2.55616	1.59	0.47	3	0	7.46849
	0.492	1.87		0.366	1	0	7.90685	1.08	2	1	4.50137	1.67	-0.07	3	1	2.32055
	0.438	1.9		0.424	1	1	8.88219	1.112	2	0	4.85205	1.75	0.01	3	1	3.44658
	0	1.52		0.426	1	0	5.81096	1.116	2	1	1.4137	1.77	-0.774	3	0	5.34795
	0	1.56		0.438	1	1	0.632877	1.132	2	0	8.40274	1.84	0.08	3	0	6.07945
	1.4	3		0.438	1	0	4.41918	1.14	2	1	0.682192	1.95	-0.75	3	1	2.72329
	1.35	3		0.446	1	0	7.13973	1.15	2	1	2.25479	2.24	-2.084	3	0	6.10137
	1.25	3		0.474	1	0	7.86849	1.16	2	0	5.54795	2.4	0.1	3	1	2.79178
	0	1.78		0.476	1	1	0.945205	1.18	2	1	2.31233	3	-1	3	0	7.38904
	1.2	3		0.478	1	1	2.10685	1.21	2	1	1.60274	1	0.97	4	1	1.69863
	0	1.88		0.484	1	0	4.61918	1.22	2	0	4.63288	1	1	4	1	0.753425
	0	1.89		0.492	1	0	5.22192	1.3	2	1	7.42466	1	1	4	1	0.835616
	0	1.92		0.504	1	0	4.9726	1.378	2	0	5.22192	1.05	0.95	4	1	0.578082
	0	1.95		0.536	1	0	7.64658	1.462	2	1	0.632877	1.08	0.89	4	1	2.72329
	0.8	3		0.658	1	0	4.46575	1.52	2	0	9.67123	1.188	1.112	4	0	4.85205
				0.682	1	0	5.70137	1.56	2	1	1.96712	1.2	1.8	4	1	2.99178
				0.7	1	0	6.20274	1.6	2	1	1.53699	1.25	1.75	4	1	1.53699
				0.768	1	0	7.93699	1.65	2	1	1.15068	1.26	1.08	4	1	4.50137
				0.784	1	1	1.4137	1.75	2	1	1.53699	1.34	1.16	4	0	5.54795
				0.788	1	0	4.72603	1.78	2	1	2.01918	1.35	1.65	4	1	1.15068
				0.788	1	0	6.50685	1.8	2	1	2.99178	1.4	1.6	4	1	1.53699
				0.8	1	1	0.936986	1.88	2	0	9.50137	1.5	0.96	4	1	3.12603
				0.8	1	0	6.73973	1.89	2	0	4.91233	1.7	0.8	4	1	3.78082
				0.8	1	0	8.83288	1.92	2	1	1.19726	1.7	1.3	4	1	7.42466
				0.85	1	0	5.81644	1.95	2	0	9.67397	1.79	1.21	4	1	1.60274
				0.854	1	0	7.69041	2.2	2	1	0.936986	1.86	1.14	4	1	0.682192
				0.856	1	1	2.20548
				0.89	1	0	6.89315
				0.9	1	1	2.55616
				0.9	1	0	4.17808
				0.984	2	0	9.25753
				1	2	1	0.835616
				1	2	1	0.753425
				1	2	1	1.69863		a	P<0.0001
				1.02	2	0	8.21644		c
				1.05	2	1	0.578082		Saline vs Cisplatin	P=0.00361
				1.05	2	0	7.68767		Saline vs Ifosfamide	P=0.9981
				1.08	2	1	2.72329		Saline vs Methotrexate	P=0.9992
				1.09	2	1	3.00822		Saline vs Doxorubicin	P<0.0001
				1.124	2	0	7.21644		d	P=0.0002
				1.188	2	0	4.85205		e	P=0.0007
				1.2	2	1	2.99178		f
				1.22	2	1	2.24658		CD47low ΔCD47low vs CD47low ΔCD47high	P=0.052
				1.246	2	0	4.60548		CD47low ΔCD47low vs CD47high ΔCD47low	P=0.232
				1.25	2	1	1.53699		CD47low ΔCD47low vs CD47high ΔCD47high	P=0.000
				1.25	2	1	0.630137		CD47low ΔCD47high vs CD47high ΔCD47low	P=0.207
				1.26	2	1	4.50137		CD47low ΔCD47high vs CD47high ΔCD47high	P=0.045
				1.26	2	0	4.1863		CD47high ΔCD47low vs CD47high ΔCD47high	P=0.001
				1.274	2	0	4.60274
				1.278	2	1	3.2274
				1.28	2	0	7.09589
				1.28	2	0	6.85479
				1.28	2	1	1.60822
				1.282	2	0	7.70959
				1.29	2	0	4.70685
				1.29	2	1	0.635616
				1.29	2	0	4.89589
				1.3	2	0	4.76164
				1.3	2	1	1.48219
				1.3	2	1	1.48767
				1.3	2	1	2.07123
				1.3	2	0	6.46301
				1.32	2	1	1.85753
				1.32	2	0	5.98356
				1.32	2	0	7.58082
				1.32	2	0	8.13973
				1.33	2	0	4.87397
				1.34	2	0	5.54795
				1.34	2	1	5.73699
				1.34	2	0	5.78904
				1.35	2	1	1.15068
				1.356	2	1	2.71781
				1.356	2	0	5.39178
				1.364	2	1	2.10411
				1.39	2	0	7.00822
				1.39	2	1	4.4137
				1.4	2	1	1.85753
				1.4	2	1	1.53699
				1.41	2	0	5.75616
				1.44	2	0	5.71781
				1.45	2	1	7.71507
				1.478	2	1	2.43836
				1.48	2	1	6.79452
				1.48	2	0	8.7726
				1.49	2	1	1.15616
				1.49	2	0	4.98904
				1.5	2	1	3.12603
				1.5	2	1	1.81096
				1.51	2	1	0.638356
				1.51	2	1	2.55616
				1.53	2	0	8.23288
				1.53	2	0	8.58082
				1.55	2	0	5.81644
				1.55	2	1	2.61096
				1.55	2	0	5.98904
				1.57	2	0	7.4274
				1.59	2	0	7.46849
				1.59	2	1	2.37808
				1.65	2	0	5.6411
				1.65	2	0	5.9726
				1.67	2	1	2.32055
				1.7	2	1	7.42466
				1.7	2	1	3.78082
				1.75	2	1	3.44658
				1.77	2	0	5.34795
				1.77	2	1	4.10685
				1.78	2	0	4.72603
				1.79	2	1	1.60274
				1.79	2	1	5.51781
				1.8	2	0	5.08219
				1.8	2	0	10.3616
				1.84	2	0	6.07945
				1.84	2	0	5.09315
				1.86	2	1	0.682192
				1.86	2	1	4.31507
				1.9	2	0	4.96712
				1.95	2	1	2.72329
				1.98	2	0	4.72055
				2	2	1	1.80274
				2.22	2	0	7.10137
				2.24	2	0	6.10137
				2.24	2	0	5.77808
				2.32	2	0	5.22192
				2.33	2	1	2.5726
				2.4	2	1	2.79178
				2.4	2	0	5.69863
				3	2	0	7.38904
				3	2	1	0.942466
				3	2	0	8.15342

## Sheet: Fig.2
	a		b		c		d		e			f
	% MHC-II+ macrophages		% iNOS+ macrophages		% CD86+ macrophages		% Arginase 1+ macrophages		% CD206+ macrophages				Relative mRNA expression
	Saline	Doxorubicin	Saline	Doxorubicin	Saline	Doxorubicin	Saline	Doxorubicin	Saline	Doxorubicin			Saline			Doxorubicin
	5.17	10	1	28.1	1.37	18.1	39.6	4.12	53.1	25.4		Cd11b	0.364809	0.972082	1.66311	1.54086	1.23867	2.25617
	5.39	9.68	0.85	28.2	1.49	15.1	42	3.55	52	25.9		F4/80	0.711043	0.880846	1.40811	1.31207	1.72259	2.5155
	4.36	7.89	1.79	38	1.23	15.6	37.1	4.27	35.4	32.1		Nos2	1.17876	0.878166	0.943072	2.27985	1.97543	2.79975
	6.67	13.72	0.65	24.1	3.81	12.2	30.8	8.55	61.5	15.4		Cd80	0.989238	0.720181	1.29058	2.29339	2.56306	2.94447
												Cd86	0.0796835	0.490808	2.42951	3.72157	5.52778	7.89116
												Arg1	0.637848	1.23795	1.1242	0.392098	0.431826	0.461584
												Cd163	0.442277	0.985182	1.57254	0.667336	0.800444	0.982117
												Cd206	1.16641	0.825546	1.00804	0.469597	0.628324	0.450907
	g
	CD47 H-score				F4/80+ cell number				CD86+ cell number
	Saline+ PBS	Doxorubicin+PBS	Saline+Clodronate	Doxorubicin+Clodronate	Saline+ PBS	Doxorubicin+PBS	Saline+Clodronate	Doxorubicin+Clodronate	Saline+ PBS	Doxorubicin+PBS	Saline+Clodronate	Doxorubicin+Clodronate
	0.82	2.15	0.12	0.11	78	80.2	5.4	4.2	3.2	25	0	0
	0.65	1.76	0.02	0.03	97	64.2	0	0	7.4	14	0	0
	1.27	2.14	0.01	0	87.4	89.8	3.2	2.2	2.4	26.8	0	0
	0.7	1.52	0.09	0.08	69.6	99.4	4.8	4.6	2	27	0	0
	a	P=0.0095		g
	b	P<0.0001		CD47 H-score
	c	P<0.0001		Saline+ PBS vs Doxorubicin+PBS	P<0.0001
	d	P<0.0001		Saline+ PBS vs Saline+Clodronate	P=0.0009
	e	P=0.0072		Doxorubicin+PBS vs Doxorubicin+Clodronate	P<0.0001
	f			F4/80+ cell number
	Cd11b	P=0.2314		Saline+ PBS vs Doxorubicin+PBS	P>0.9999
	F4/80	P=0.1073		Saline+ PBS vs Saline+Clodronate	P<0.0001
	Nos2	P=0.0063		Doxorubicin+PBS vs Doxorubicin+Clodronate	P<0.0001
	Cd80	P=0.0031		CD86+ cell number
	Cd86	P=0.0286		Saline+ PBS vs Doxorubicin+PBS	P<0.0001
	Arg1	P=0.0367		Saline+ PBS vs Saline+Clodronate	P<0.0001
	Cd163	P=0.6172		Doxorubicin+PBS vs Doxorubicin+Clodronate	P<0.0001
	Cd206	P=0.013

## Sheet: Fig.3
	b
	HOS				SJSA-1
	M-CMDMSO/DMSO	M-CMDMSO/DOX	M-CMDOX/DMSO	M-CMDOX/DOX	M-CMDMSO/DMSO	M-CMDMSO/DOX	M-CMDOX/DMSO	M-CMDOX/DOX
	0.960433	1.0882	1.07029	1.76989	0.880439	0.898889	0.907274	3.1081
	1.08775	1.10035	0.994474	1.84505	1.11175	0.951797	1.17551	2.57941
	0.951813	1.12931	0.972591	1.68899	1.00781	1.01933	0.889443	2.4294
	c				d				e
	HOS		SJSA-1		% GFP+ macrophages				% GFP+ macrophages
					M-CMDMSO/DMSO+IgG	M-CMDOX/DOX+IgG	M-CMDMSO/DMSO+CD47 Ab	M-CMDOX/DOX+CD47 Ab	M-CMDMSO/DMSO+IgG	M-CMDOX/DOX+IgG	M-CMDMSO/DMSO+CD47 Ab	M-CMDOX/DOX+CD47 Ab
					3.44	1.73	9.72	10.7	4.31	0.73	12.6	12.1
					3.95	1.74	10.5	9.86	3.94	1.88	12	12.4
					2.92	1.53	8.1	10.1	4.14	1.89	11.8	12.5
									4.03	1.13	11.6	12.5
				b
				HOS
				M-CMDMSO/DMSO vs M-CMDOX/DMSO	P=0.2251
				M-CMDMSO/DMSO vs M-CMDMSO/DOX	P=0.9941
				M-CMDMSO/DMSO vs M-CMDOX/DOX	P<0.0001
				SJSA-1
				M-CMDMSO/DMSO vs M-CMDOX/DMSO	P=0.9935
				M-CMDMSO/DMSO vs M-CMDMSO/DOX	P>0.9999
				M-CMDMSO/DMSO vs M-CMDOX/DOX	P<0.0001
				d
				M-CMDMSO/DMSO+IgG vs M-CMDOX/DOX+IgG	P=0.0439
				M-CMDMSO/DMSO+IgG vs M-CMDMSO/DMSO+CD47 Ab	P=0.0122
				M-CMDOX/DOX+IgG vs M-CMDOX/DOX+CD47 Ab	P=0.0007
				M-CMDMSO/DMSO+CD47 Ab vs M-CMDOX/DOX+CD47 Ab	P=0.7619
				e
				M-CMDMSO/DMSO+IgG vs M-CMDOX/DOX+IgG	P=0.0131
				M-CMDMSO/DMSO+IgG vs M-CMDMSO/DMSO+CD47 Ab	P<0.0001
				M-CMDOX/DOX+IgG vs M-CMDOX/DOX+CD47 Ab	P<0.0001
				M-CMDMSO/DMSO+CD47 Ab vs M-CMDOX/DOX+CD47 Ab	P=0.6608

## Sheet: Fig.4
	a			b			c
							% GFP+ macrophages
							PBS+IgG	IL-18+IgG	PBS+CD47 Ab	IL-18+CD47 Ab
							5.41	1.48	10.9	11
							6.01	1.64	10.7	10.7
							5.35	1.44	11.3	9.86
							5.37	1.44	11.1	10.5
											f
	d					e
	IL-18 H-score					IL-18 (pg/ml)
	Saline+ PBS	Doxorubicin+PBS	Saline+Clodronate	Doxorubicin+Clodronate		Saline+ PBS	Doxorubicin+PBS	Saline+Clodronate	Doxorubicin+Clodronate
	0.61	1.34	0	0		50.9355	159.129	14.5161	25.4839
	0.37	0.89	0	0		43.2903	123.742	19.6774	25.8065
	0.33	1.24	0.11	0		35.3226	120.097	21.9355	20
	0.47	1.19	0.13	0.17		46.4516	136.129	22.5806	16.129
	g
	% GFP+ macrophages
	M-CMDMSO/DMSO+PBS	M-CMDOX/DOX+PBS	M-CMDOX/DOX+IL-18BP
	1.58	0.24	2.28
	2.41	0.46	1.86
	2.59	0.24	1.8
		c
		PBS+IgG vs IL-18+IgG	P<0.0001
		PBS+IgG vs PBS+CD47 Ab	P=0.001
		PBS+IgG vs IL-18+CD47 Ab	P=0.0009
		IL-18+IgG vs IL-18+CD47 Ab	P<0.0001
		d
		Saline+ PBS vs Doxorubicin+PBS	P<0.0001
		Saline+ PBS vs Saline+Clodronate	P=0.0052
		Saline+ PBS vs Doxorubicin+Clodronate	P=0.0037
		Doxorubicin+PBS vs Doxorubicin+Clodronate	P<0.0001
		e
		Saline+ PBS vs Doxorubicin+PBS	P<0.0001
		Saline+ PBS vs Saline+Clodronate	P=0.0202
		Saline+ PBS vs Doxorubicin+Clodronate	P=0.0349
		Doxorubicin+PBS vs Doxorubicin+Clodronate	P<0.0001
		g
		M-CMDMSO/DMSO+PBS vs M-CMDOX/DOX+PBS	P=0.0015
		M-CMDOX/DOX+PBS vs M-CMDOX/DOX+IL-18BP	P=0.0028

## Sheet: Fig.5
	b
	F4/80+ cell number				CD86+ cell number				iNOS+ cell number				CD206+ cell number				CD47 H-score
	Saline+ PBS	Doxorubicin+PBS	Saline+mrIL-18BP	Doxorubicin+mrIL-18BP	Saline+ PBS	Doxorubicin+PBS	Saline+mrIL-18BP	Doxorubicin+mrIL-18BP	Saline+ PBS	Doxorubicin+PBS	Saline+mrIL-18BP	Doxorubicin+mrIL-18BP	Saline+ PBS	Doxorubicin+PBS	Saline+mrIL-18BP	Doxorubicin+mrIL-18BP	Saline+ PBS	Doxorubicin+PBS	Saline+mrIL-18BP	Doxorubicin+mrIL-18BP
	45.4	55.4	89.2	143.2	9.8	35.2	67.4	99.6	1.2	20.2	56	132	43.2	11.8	23	15.4	1.23	2.12	0.45	0.54
	39.4	56.2	90.8	137	8.4	38.2	53.4	121.2	0	15.6	38	124.6	46.2	8.8	19	5.4	1.54	2.08	0.54	0.66
	42	43.2	118.2	123.2	13.2	44	58.2	115	0	18.2	46.2	97.4	37.6	6.2	25.2	9.2	1.43	2.43	0.38	0.32
	54.8	45.8	97.8	118.8	16.4	30.6	49	103.2	1.6	26	54.8	123	32	13.2	20.8	6	1.02	2.78	0.67	0.39
	c
		Tumor volume (mm3)
	Days after doxorubicin treatmenrt	Saline+ PBS				Doxorubicin+PBS				Saline+mrIL-18BP				Doxorubicin+mrIL-18BP
	0	101.686	120.612	112.742	98.7251	89.1644	117.87	98.3975	109.1	120.952	125.378	89.2749	98.2404	99.381	98.3085	118.457	103.756
	2	158.203	203.102	193.864	176.167	133.44	158.626	143.324	136.169	140.607	148.653	128.229	138.907	116.796	112.538	122.32	128.742
	4	309.534	408.923	390.483	369.361	189.901	305.175	243.521	231.462	267.961	338.71	200.958	249.128	158.233	169.733	176.382	123.705
	6	503.336	563.873	593.585	552.776	330.577	390.387	379.581	324.921	421.116	430.719	374.535	380.668	209.67	229.692	209.278	188.688
	8	784.833	796.427	858.782	821.554	490.971	540.402	519.15	450.882	604.809	589.371	560.399	536.503	238.85	300.114	258.623	250.283
	10	1382.33	1302.41	1494.88	1404.21	723.922	759.171	702.442	648.731	773.784	830.229	750.449	730.258	329.374	364.479	300.375	289.981
	e
	F4/80+ cell number				CD86+ cell number				iNOS+ cell number
	Saline+shCtrl	Doxorubicin+shCtrl	Saline+shIL18R1	Doxorubicin+shIL18R1	Saline+shCtrl	Doxorubicin+shCtrl	Saline+shIL18R1	Doxorubicin+shIL18R1	Saline+shCtrl	Doxorubicin+shCtrl	Saline+shIL18R1	Doxorubicin+shIL18R1
	46.4	43.4	85.2	135.8	2.2	33.6	48.2	87	1.2	18.2	40.2	98.8
	58.6	65	78	154.6	3	28.2	54.6	108	0.8	25.6	58.6	109.8
	35	41	61	114	0	24.8	39.8	78.2	3	14.2	35.2	87
	44	39.6	54.2	127.2	3.4	17	39.8	66.2	1	11.8	31.2	79
	31.2	35	71	120	0	21	33	122.4	0	17	47	101.6
	CD206+ cell number				CD47 H-score
	Saline+shCtrl	Doxorubicin+shCtrl	Saline+shIL18R1	Doxorubicin+shIL18R1	Saline+shCtrl	Doxorubicin+shCtrl	Saline+shIL18R1	Doxorubicin+shIL18R1
	46.4	8.2	22.2	8.2	0.4	1.91	0.15	0.15
	44.4	7.2	9.6	7.2	0.51	2.5	0.14	0.05
	39.8	10.2	21	7	0.38	2.15	0.11	0.1
	36	5	17.8	10	0.6	1.76	0.11	0.13
	31	8.8	14.8	6.4	0.64	1.45	0.07	0.07
	f
	Tumor volume (mm3)
	Days after doxorubicin treatmenrt	Saline+shCtrl					Doxorubicin+shCtrl					Saline+shIL18R1					Doxorubicin+shIL18R1
	0	103.648	88.947	79.4457	123.596	96.4624	99.212	123.435	79.5878	102.368	107.302	80.9213	102.725	60.8222	77.2813	89.028	72.6278	94.0419	112.935	60.4759	68.4134
	2	223.783	199.327	189.935	255.858	217.855	152.189	188.752	146.539	167.093	179.908	163.907	183.527	140.771	159.928	188.913	94.785	112.437	128.843	72.5365	80.845
	4	400.164	387.528	427.744	482.327	399.526	200.687	277.592	214.668	228.578	240.738	250.885	277.865	223.252	221.935	289.033	132.842	166.824	156.901	115.523	123.084
	6	645.362	618.95	700.834	753.173	638.537	264.827	375.705	290.426	300.823	315.299	393.758	483.595	403.388	378.625	544.467	188.329	230.683	199.308	158.322	145.386
	8	909.936	853.422	959.835	999.474	890.728	460.336	582.397	520.097	524.628	544.901	615.822	708.207	636.731	549.276	661.285	243.903	292.614	252.198	206.93	217.268
		b			e
		F4/80+ cell number			F4/80+ cell number
		Saline+ PBS vs Doxorubicin+PBS	P=0.9052		Saline+shCtrl vs Doxorubicin+shCtrl	P=0.9962
		Saline+ PBS vs Saline+mrIL-18BP	P<0.0001		Saline+shCtrl vs Saline+shIL18R1	P=0.0209
		Saline+ PBS vs Doxorubicin+mrIL-18BP	P<0.0001		Saline+shCtrl vs Doxorubicin+shIL18R1	P<0.0001
		Doxorubicin+PBS vs Doxorubicin+mrIL-18BP	P<0.0001		Doxorubicin+shCtrl vs Doxorubicin+shIL18R1	P<0.0001
		Saline+mrIL-18BP vs Doxorubicin+mrIL-18BP	P=0.0037		Saline+shIL18R1 vs Doxorubicin+shIL18R1	P<0.0001
		CD86+ cell number			CD86+ cell number
		Saline+ PBS vs Doxorubicin+PBS	P=0.0018		Saline+shCtrl vs Doxorubicin+shCtrl	P=0.0443
		Saline+ PBS vs Saline+mrIL-18BP	P<0.0001		Saline+shCtrl vs Saline+shIL18R1	P=0.0004
		Saline+ PBS vs Doxorubicin+mrIL-18BP	P<0.0001		Saline+shCtrl vs Doxorubicin+shIL18R1	P<0.0001
		Doxorubicin+PBS vs Doxorubicin+mrIL-18BP	P<0.0001		Doxorubicin+shCtrl vs Doxorubicin+shIL18R1	P<0.0001
		Saline+mrIL-18BP vs Doxorubicin+mrIL-18BP	P<0.0001		Saline+shIL18R1 vs Doxorubicin+shIL18R1	P<0.0001
		iNOS+ cell number			iNOS+ cell number
		Saline+ PBS vs Doxorubicin+PBS	P=0.0427		Saline+shCtrl vs Doxorubicin+shCtrl	P=0.0398
		Saline+ PBS vs Saline+mrIL-18BP	P<0.0001		Saline+shCtrl vs Saline+shIL18R1	P<0.0001
		Saline+ PBS vs Doxorubicin+mrIL-18BP	P<0.0001		Saline+shCtrl vs Doxorubicin+shIL18R1	P<0.0001
		Doxorubicin+PBS vs Doxorubicin+mrIL-18BP	P<0.0001		Doxorubicin+shCtrl vs Doxorubicin+shIL18R1	P<0.0001
		Saline+mrIL-18BP vs Doxorubicin+mrIL-18BP	P<0.0001		Saline+shIL18R1 vs Doxorubicin+shIL18R1	P<0.0001
		CD206+ cell number			CD206+ cell number
		Saline+ PBS vs Doxorubicin+PBS	P<0.0001		Saline+shCtrl vs Doxorubicin+shCtrl	P<0.0001
		Saline+ PBS vs Saline+mrIL-18BP	P=0.0005		Saline+shCtrl vs Saline+shIL18R1	P<0.0001
		Saline+ PBS vs Doxorubicin+mrIL-18BP	P<0.0001		Saline+shCtrl vs Doxorubicin+shIL18R1	P<0.0001
		Doxorubicin+PBS vs Doxorubicin+mrIL-18BP	P=0.9879		Doxorubicin+shCtrl vs Doxorubicin+shIL18R1	P>0.9999
		Saline+mrIL-18BP vs Doxorubicin+mrIL-18BP	P=0.0061		Saline+shIL18R1 vs Doxorubicin+shIL18R1	P=0.0139
		CD47 H-score			CD47 H-score
		Saline+ PBS vs Doxorubicin+PBS	P=0.0001		Saline+shCtrl vs Doxorubicin+shCtrl	P<0.0001
		Saline+ PBS vs Saline+mrIL-18BP	P=0.0014		Saline+shCtrl vs Saline+shIL18R1	P=0.0414
		Saline+ PBS vs Doxorubicin+mrIL-18BP	P=0.001		Saline+shCtrl vs Doxorubicin+shIL18R1	P=0.0326
		Doxorubicin+PBS vs Doxorubicin+mrIL-18BP	P<0.0001		Doxorubicin+shCtrl vs Doxorubicin+shIL18R1	P<0.0001
		Saline+mrIL-18BP vs Doxorubicin+mrIL-18BP	P=0.9967		Saline+shIL18R1 vs Doxorubicin+shIL18R1	P=0.9993
		c			f
		Saline+PBS vs Doxorubicin+PBS	P<0.0001		Saline+shCtrl vs Doxurubicin+shCtrl	P<0.0001
		Saline+PBS vs Doxorubicin+mrIL-18BP	P<0.0001		Saline+shCtrl vs Doxurubicin+shIL18R1	P<0.0001
		Doxorubicin+PBS vs Doxorubicin+mrIL-18BP	P<0.0001		Doxurubicin+shCtrl vs Doxurubicin+shIL18R1	P<0.0001

## Sheet: Fig.6
	c					d
	id	Relative IL18 expression	Relative CD80 expression	Relative CD86 expression		id	Relative IL18 expression	M1 fraction
	TARGET-40-0A4HLD-01A-01R	3.79808	0.578913	0.762635		TARGET-40-0A4HLD-01A-01R	12.9102	0
	TARGET-40-0A4HMC-01A-01R	2.5981	0.489172	2.36878		TARGET-40-0A4HMC-01A-01R	5.05488	0
	TARGET-40-0A4HX8-01A-01R	2.62601	0.287634	2.25848		TARGET-40-0A4HX8-01A-01R	5.17315	0.0103377
	TARGET-40-0A4HXS-01A-01R	1.99731	0.615543	2.36979		TARGET-40-0A4HXS-01A-01R	2.99255	0.0540782
	TARGET-40-0A4HY5-01A-01R	1.86222	1.26061	3.2929		TARGET-40-0A4HY5-01A-01R	2.63567	0.000189181
	TARGET-40-0A4I0Q-01A-01R	1.89982	0.370259	2.56258		TARGET-40-0A4I0Q-01A-01R	2.73167	0
	TARGET-40-0A4I0W-01A-01R	2.11376	1.02074	3.02545		TARGET-40-0A4I0W-01A-01R	3.32817	0
	TARGET-40-0A4I3S-01A-01R	3.43879	3.37452	2.62183		TARGET-40-0A4I3S-01A-01R	9.84371	0
	TARGET-40-0A4I42-01A-01R	2.70568	0.628931	2.13569		TARGET-40-0A4I42-01A-01R	5.52367	0
	TARGET-40-0A4I48-01A-01R	2.92964	0.731419	3.58501		TARGET-40-0A4I48-01A-01R	6.61918	0.0152102
	TARGET-40-0A4I4E-01A-01R	1.66475	0.0981799	1.08936		TARGET-40-0A4I4E-01A-01R	2.17059	0
	TARGET-40-0A4I4M-01A-01R	3.07076	1.66762	3.38581		TARGET-40-0A4I4M-01A-01R	7.40216	0.0063928
	TARGET-40-0A4I4O-01A-01R	2.54662	0.824237	2.21666		TARGET-40-0A4I4O-01A-01R	4.84262	0
	TARGET-40-0A4I5B-01A-01R	3.48542	1.06549	2.76284		TARGET-40-0A4I5B-01A-01R	10.2	0.0629253
	TARGET-40-0A4I65-01A-01R	2.43431	0.21879	2.63117		TARGET-40-0A4I65-01A-01R	4.40505	0
	TARGET-40-0A4I6O-01A-01R	1.15865	1.25606	2.07323		TARGET-40-0A4I6O-01A-01R	1.23248	0
	TARGET-40-0A4I9K-01A-01R	2.33356	0.22753	1.73114		TARGET-40-0A4I9K-01A-01R	4.04049	0
	TARGET-40-PAKFVX-01A-01R	1.66329	0.414064	1.38319		TARGET-40-PAKFVX-01A-01R	2.16738	0.000579649
	TARGET-40-PAKUZU-01A-01R	1.90636	0.487987	0.874054		TARGET-40-PAKUZU-01A-01R	2.74861	0
	TARGET-40-PAKXLD-01A-01R	1.65834	0.161726	1.85834		TARGET-40-PAKXLD-01A-01R	2.15652	0
	TARGET-40-PAKZZK-01A-01R	3.38425	0.697345	2.6779		TARGET-40-PAKZZK-01A-01R	9.44148	0.0136046
	TARGET-40-PALECC-01A-01R	2.07261	0.910932	2.18333		TARGET-40-PALECC-01A-01R	3.20646	0
	TARGET-40-PALFYN-01A-01R	1.94544	0.536033	2.28342		TARGET-40-PALFYN-01A-01R	2.85155	0.0941343
	TARGET-40-PALHRL-01A-01R	1.56328	0.172402	1.78162		TARGET-40-PALHRL-01A-01R	1.95525	0
	TARGET-40-PALKDP-01A-01R	1.3856	0.302218	1.19043		TARGET-40-PALKDP-01A-01R	1.61281	0
	TARGET-40-PALKGN-01A-01R	2.72932	1.3595	2.68871		TARGET-40-PALKGN-01A-01R	5.63144	0.00996826
	TARGET-40-PALWWX-01A-01R	2.32558	0.441924	3.06721		TARGET-40-PALWWX-01A-01R	4.01266	0
	TARGET-40-PALZGU-01A-01R	2.3545	0.699634	2.8699		TARGET-40-PALZGU-01A-01R	4.11416	0.0206929
	TARGET-40-PAMEKS-01A-01R	1.86986	0.519434	1.54658		TARGET-40-PAMEKS-01A-01R	2.65496	0
	TARGET-40-PAMHLF-01A-01R	2.74287	0.501187	4.01773		TARGET-40-PAMHLF-01A-01R	5.69403	0.0129588
	TARGET-40-PAMHYN-01A-01R	2.90658	0.637045	2.23934		TARGET-40-PAMHYN-01A-01R	6.49837	0.0135745
	TARGET-40-PAMJXS-01A-01R	1.80939	0.286409	2.14698		TARGET-40-PAMJXS-01A-01R	2.50494	0.00985539
	TARGET-40-PAMLKS-01A-01R	1.53339	0.12192	2.8595		TARGET-40-PAMLKS-01A-01R	1.89466	0
	TARGET-40-PAMRHD-01A-01R	3.17343	0.616642	2.5808		TARGET-40-PAMRHD-01A-01R	8.02187	0.00083122
	TARGET-40-PAMTCM-01A-01R	1.25632	0.225367	1.09223		TARGET-40-PAMTCM-01A-01R	1.38886	0
	TARGET-40-PAMYYJ-01A-01R	2.10957	0.309853	2.35137		TARGET-40-PAMYYJ-01A-01R	3.31561	0.00336735
	TARGET-40-PANGPE-01A-01R	2.58966	0.390633	2.87266		TARGET-40-PANGPE-01A-01R	5.01958	0.00862303
	TARGET-40-PANGRW-01A-01R	2.64439	1.24013	2.93001		TARGET-40-PANGRW-01A-01R	5.2523	0
	TARGET-40-PANMIG-01A-01R	2.52728	0.506053	2.65667		TARGET-40-PANMIG-01A-01R	4.76485	0
	TARGET-40-PANPUM-01A-01R	2.07574	0.104322	4.16892		TARGET-40-PANPUM-01A-01R	3.21561	0
	TARGET-40-PANSEN-01A-01R	3.20636	0.637462	2.0689		TARGET-40-PANSEN-01A-01R	8.23016	0
	TARGET-40-PANVJJ-01A-01R	2.99284	2.08329	2.45907		TARGET-40-PANVJJ-01A-01R	6.9604	0.0120786
	TARGET-40-PANXSC-01A-01R	3.35027	0.223601	3.2104		TARGET-40-PANXSC-01A-01R	9.19841	0.0107889
	TARGET-40-PANZHX-01A-01R	3.49494	3.33176	3.18348		TARGET-40-PANZHX-01A-01R	10.2741	0.0849647
	TARGET-40-PANZZJ-01A-01R	3.2432	0.0357338	3.22135		TARGET-40-PANZZJ-01A-01R	8.46893	0.0088778
	TARGET-40-PAPFLB-01A-01R	3.76617	0.362572	3.32286		TARGET-40-PAPFLB-01A-01R	12.606	0
	TARGET-40-PAPIJR-01A-01R	2.85069	0.857079	2.31092		TARGET-40-PAPIJR-01A-01R	6.21345	0.00549355
	TARGET-40-PAPKWD-01A-01R	1.98214	0.321661	1.47116		TARGET-40-PAPKWD-01A-01R	2.95078	0.0012713
	TARGET-40-PAPNVD-01A-01R	3.96498	2.37806	1.94639		TARGET-40-PAPNVD-01A-01R	14.6163	0
	TARGET-40-PAPWWC-01A-01R	2.7158	0.161949	2.17278		TARGET-40-PAPWWC-01A-01R	5.56959	0
	TARGET-40-PAPXGT-01A-01R	3.4603	0.744516	3.65429		TARGET-40-PAPXGT-01A-01R	10.0067	0.0109403
	TARGET-40-PARBGW-01A-01R	2.95852	1.1271	2.47334		TARGET-40-PARBGW-01A-01R	6.77327	0.0461685
	TARGET-40-PARDAX-01A-01R	2.63462	0.506895	1.89211		TARGET-40-PARDAX-01A-01R	5.21012	0.00719912
	TARGET-40-PARFTG-01A-01R	3.0948	0.169983	2.75977		TARGET-40-PARFTG-01A-01R	7.54332	0.00530561
	TARGET-40-PARGTM-01A-01R	3.96453	0.0496811	2.18329		TARGET-40-PARGTM-01A-01R	14.6114	0
	TARGET-40-PARJXU-01A-01R	1.81877	0.706752	2.68362		TARGET-40-PARJXU-01A-01R	2.5278	0
	TARGET-40-PARKAF-01A-01R	1.80329	0.249139	1.87331		TARGET-40-PARKAF-01A-01R	2.49016	0
	TARGET-40-PASEBY-01A-01R	3.17704	1.55999	2.88717		TARGET-40-PASEBY-01A-01R	8.04449	0.00148231
	TARGET-40-PASEFS-01A-01R	1.58917	0.24571	0.652983		TARGET-40-PASEFS-01A-01R	2.00876	0
	TARGET-40-PASFCV-01A-01R	4.45417	2.40687	4.53983		TARGET-40-PASFCV-01A-01R	20.9199	0.020073
	TARGET-40-PASKZZ-01A-01R	2.12507	0.094375	4.0977		TARGET-40-PASKZZ-01A-01R	3.36224	0
	TARGET-40-PASNZV-01A-01R	3.40898	1.80317	3.42973		TARGET-40-PASNZV-01A-01R	9.62195	0.0569738
	TARGET-40-PASRNE-01A-01R	3.73475	1.03919	3.46099		TARGET-40-PASRNE-01A-01R	12.3129	0.00475286
	TARGET-40-PASSLM-01A-01R	1.87527	0.515985	2.06321		TARGET-40-PASSLM-01A-01R	2.66871	0
	TARGET-40-PASUUH-01A-01R	3.01044	0.746783	3.51955		TARGET-40-PASUUH-01A-01R	7.05812	0.0467908
	TARGET-40-PASYUK-01A-01R	4.84277	1.49623	4.67569		TARGET-40-PASYUK-01A-01R	27.6959	0.0796419
	TARGET-40-PATAWV-01A-01R	2.10109	0.342374	1.39119		TARGET-40-PATAWV-01A-01R	3.29032	0
	TARGET-40-PATEEM-01A-01R	2.87084	0.289401	1.58516		TARGET-40-PATEEM-01A-01R	6.31491	0
	TARGET-40-PATJVI-01A-01R	2.80209	0.999631	2.60099		TARGET-40-PATJVI-01A-01R	5.97449	0.0757025
	TARGET-40-PATKSS-01A-01R	1.65405	0.0746787	4.80813		TARGET-40-PATKSS-01A-01R	2.14715	0
	TARGET-40-PATMIF-01A-01R	3.08633	1.38956	3.68772		TARGET-40-PATMIF-01A-01R	7.4933	0.00267769
	TARGET-40-PATMPU-01A-01R	3.97465	0.296725	2.33381		TARGET-40-PATMPU-01A-01R	14.7213	0
	TARGET-40-PATMXR-01A-01R	2.80198	0.6819	2.30888		TARGET-40-PATMXR-01A-01R	5.97398	0
	TARGET-40-PATPBS-01A-01R	2.47417	0.56049	3.15398		TARGET-40-PATPBS-01A-01R	4.55648	0
	TARGET-40-PATUXZ-01A-01R	2.72191	0.463921	2.38122		TARGET-40-PATUXZ-01A-01R	5.59746	0.0015202
	TARGET-40-PAUBIT-01A-01R	3.43328	2.61649	3.45978		TARGET-40-PAUBIT-01A-01R	9.80238	0.0421746
	TARGET-40-PAUTWB-01A-01R	3.73028	0.604898	3.18626		TARGET-40-PAUTWB-01A-01R	12.2717	0.0158172
	TARGET-40-PAUTYB-01A-01R	3.47081	0.349542	2.96306		TARGET-40-PAUTYB-01A-01R	10.0871	0.0792923
	TARGET-40-PAUUML-01A-01R	1.20518	0.0622353	2.33314		TARGET-40-PAUUML-01A-01R	1.30566	0
	TARGET-40-PAUVUL-01A-01R	3.75452	0.658176	1.36065		TARGET-40-PAUVUL-01A-01R	12.4966	0.0120121
	TARGET-40-PAUXPZ-01A-01R	2.69866	0.986759	0.636838		TARGET-40-PAUXPZ-01A-01R	5.492	0.00983675
	TARGET-40-PAUYTT-01A-01R	0.85419	0	0.976336		TARGET-40-PAUYTT-01A-01R	0.807743	0
	TARGET-40-PAVALD-01A-01R	1.62045	0	5.33562		TARGET-40-PAVALD-01A-01R	2.0747	0
	TARGET-40-PAVCLP-01A-01R	3.74046	4.26079	4.58788		TARGET-40-PAVCLP-01A-01R	12.3657	0.00195086
	TARGET-40-PAVDTY-01A-01R	2.07966	0.948226	1.53639		TARGET-40-PAVDTY-01A-01R	3.22708	0.00757393
	TARGET-40-PAVECB-01A-01R	2.42953	1.09755	2.54645		TARGET-40-PAVECB-01A-01R	4.38718	0
	e
	Left			Middle			Right
	id	Relative CD47 expression	Relative IL18 expression	id	Relative CD47 expression	Relative IL18 expression	id	Relative CD47 expression	Relative IL18 expression
	GSM530667	9.14465	13.8126	GSM825626	9.03541	12.6947	GSM761350	9.95038	13.0972
	GSM530899	8.92317	13.3528	GSM825627	8.54483	12.4174	GSM761351	8.95163	14.1012
	GSM531283	9.95114	13.7984	GSM825628	8.93543	12.4904	GSM761352	9.8661	14.6887
	GSM531284	8.97641	13.4866	GSM825629	9.0485	14.5168	GSM761353	9.40345	14.2467
	GSM531285	9.94631	12.807	GSM825630	8.74828	13.7379	GSM761354	9.78451	14.1087
	GSM531286	9.78639	14.3849	GSM825631	8.64606	11.9361	GSM761355	9.65552	14.6405
	GSM531287	10.3002	14.637	GSM825632	10.2394	14.5372	GSM761356	10.4235	14.0934
	GSM531288	10.4403	13.6293	GSM825633	8.29407	11.5289	GSM761357	9.89196	14.4867
	GSM531289	9.35419	13.6257	GSM825634	9.26343	12.5012	GSM761358	9.72679	13.8304
	GSM531290	10.1458	14.1753	GSM825635	9.69984	12.5385	GSM761359	10.3203	14.2072
	GSM531291	9.14117	14.2386	GSM825636	8.9915	11.6851	GSM761360	10.9673	14.859
	GSM531292	9.09318	12.675	GSM825637	8.88385	11.8311	GSM761361	9.94007	14.3678
	GSM531293	9.72502	14.3358	GSM825638	9.06487	13.0332	GSM761362	9.58132	13.7585
	GSM531294	8.98024	13.5363	GSM825639	8.53495	12.1533	GSM761363	8.89496	12.8482
	GSM531295	10.1225	13.7073	GSM825640	10.085	13.1512	GSM761364	8.9544	14.5091
	GSM531296	9.96203	14.3749	GSM825641	9.10887	14.7555	GSM761365	8.82959	13.5434
	GSM531297	9.54249	13.959	GSM825642	8.82628	12.1911	GSM761370	9.50279	13.053
	GSM531298	10.9166	14.5499	GSM825643	8.46576	11.6218	GSM761376	9.37207	12.5722
	GSM531299	9.03291	11.3582	GSM825644	9.23465	13.3985	GSM761378	8.94067	12.3306
	GSM531300	8.81375	12.8341	GSM825645	9.77242	13.7403	GSM761379	8.83941	12.5689
	GSM531301	9.55326	12.1858	GSM825646	9.30038	13.4984	GSM761380	9.42056	13.3779
	GSM531302	10.2914	13.7835	GSM825647	9.10474	12.9365	GSM761381	9.46879	13.2906
	GSM531303	10.3087	12.7854	GSM825648	9.17257	12.9735	GSM761383	8.84402	12.7866
	GSM531304	9.25003	13.052	GSM825649	9.16215	12.9121	GSM761384	9.72714	13.7228
	GSM531305	10.6308	12.9436	GSM825650	8.71079	11.2202	GSM761386	9.39717	13.0699
	GSM531306	9.15685	12.1911	GSM825651	9.12688	12.5628	GSM761387	8.76584	14.2911
	GSM531307	10.749	14.2872	GSM825652	9.87836	14.6535	GSM761388	9.53854	13.2387
	GSM531308	8.77824	11.8637	GSM825653	9.33897	14.0406	GSM761389	9.30216	12.8374
	GSM531309	9.77051	12.6847	GSM825654	9.953	13.8682	GSM761390	8.76822	13.7395
	GSM531310	10.2317	12.7107	GSM825655	9.21574	14.6855	GSM761391	10.0525	13.9451
	GSM531311	9.52228	12.0216	GSM825656	9.29428	13.6173	GSM761392	9.37286	14.6199
	GSM531312	9.38418	12.1556	GSM825657	9.40932	14.4229	GSM761393	10.3172	14.5321
	GSM531313	9.0463	12.3813	GSM825658	9.83243	14.1111	GSM761394	8.77313	13.6797
	GSM531314	10.5691	13.2601	GSM825659	9.91277	11.9804	GSM761395	9.84419	14.0122
	GSM531319	9.62788	14.4696	GSM825660	9.09825	12.2709	GSM761396	8.71135	13.5767
	GSM531320	9.75004	13.4667	GSM825661	9.42196	12.6308	GSM761397	9.43282	13.5715
	GSM531321	10.3141	13.6393	GSM825662	9.26963	14.559	GSM761398	10.5444	13.4797
	GSM531322	9.83257	13.4721	GSM825663	8.84365	13.6107	GSM761399	9.56705	13.3354
	GSM531323	9.61687	13.0651	GSM825664	9.64798	14.2503	GSM761400	10.1712	12.9232
	GSM531324	9.6946	13.0832	GSM825665	8.5605	12.5277	GSM761401	8.53513	11.9679
	GSM531325	9.67705	13.0603	GSM825666	9.23134	14.5345	GSM761402	9.48993	15.2293
	GSM531326	10.3853	14.3954	GSM825667	9.62557	13.6604	GSM761403	9.2032	13.8109
	GSM531327	10.4709	13.858	GSM825668	9.38962	14.7184	GSM761404	9.7096	13.6322
	GSM531328	9.85321	13.5845	GSM825669	9.02011	14.0148	GSM761405	9.76047	14.5154
	GSM531329	10.3588	13.9522	GSM825670	8.54946	10.9391	GSM761406	9.8461	12.9451
	GSM531330	10.4297	12.2422	GSM825671	8.36418	12.6005	GSM761407	9.38305	13.9703
	GSM531331	9.60641	12.5389	GSM825672	9.01913	11.9176	GSM761408	9.5134	14.7367
	GSM531332	9.56724	12.867	GSM825673	9.82955	13.7549	GSM761409	10.7377	14.5733
	GSM531333	9.06758	12.6025	GSM825674	9.79813	12.6434	GSM761410	9.07502	13.9451
	GSM531334	9.44702	12.6908	GSM825675	8.75865	12.8419	GSM761411	10.3176	14.7544
	GSM531335	9.57924	14.3194	GSM825676	8.6349	13.8854	GSM761412	10.2795	15.2059
	GSM531351	9.25802	13.6919	GSM825677	8.43606	13.2722	GSM761413	10.0673	14.4773
	GSM531352	9.51125	12.4217	GSM825678	9.43292	13.8178	GSM761414	9.55551	14.4773
				GSM825679	8.48347	13.4417	GSM761415	9.08175	14.2112
				GSM825680	9.06699	13.2428	GSM761416	8.99556	13.9803
				GSM825681	9.83353	14.3908	GSM761417	10.2208	14.3906
				GSM825682	9.78427	14.3218	GSM761418	9.42961	14.6141
				GSM825683	8.99894	13.7909	GSM761419	10.2133	13.9907
				GSM825684	9.78479	15.3348	GSM761420	10.3465	14.7121
				GSM825685	9.33665	14.3452	GSM761421	9.60904	14.6156
				GSM825686	9.31286	13.3344	GSM761422	10.2557	14.9033
				GSM825687	9.92997	13.6505	GSM761423	9.69087	14.6357
				GSM825688	9.09763	15.3961	GSM761424	10.3915	13.8908
				GSM825689	8.54257	13.2382	GSM761425	8.59623	13.0024
				GSM825690	8.66735	14.3584	GSM761426	9.26215	12.1614
				GSM825691	9.18163	13.4991	GSM761427	9.42028	12.3412
				GSM825692	8.49789	13.4745	GSM761428	9.64298	12.8587
				GSM825693	8.98434	14.5565	GSM761429	9.60549	13.6965
				GSM825694	9.51536	12.7758	GSM761430	10.3873	12.4107
				GSM825695	9.49933	14.2245	GSM761444	9.46454	12.6791
				GSM825696	8.74789	14.0507	GSM761527	8.82318	11.407
				GSM825697	10.4792	14.8135	GSM761528	9.96384	11.7403
				GSM825698	9.53951	11.2859	GSM761529	10.2522	14.0399
				GSM825699	8.84811	11.6824	GSM761530	10.2306	13.0151
				GSM825700	9.15454	12.643	GSM761531	10.6545	13.1714
				GSM825701	8.50814	14.0313	GSM761532	10.1609	12.2759
				GSM825702	10.1397	12.763
				GSM825703	9.73872	11.8571
				GSM825704	8.99743	12.1565
				GSM825705	9.84061	14.7288
				GSM825706	9.77722	15.061
				GSM825707	9.13289	14.4065
				GSM825708	8.69816	13.7465
				GSM825709	8.50157	11.8433
	f					g
	CD14+ macrophage number		IL-18 H-score			Before chemotherapy		After chemotherapy
	Pre-chemotherapy	Post-chemotherapy	Pre-chemotherapy	Post-chemotherapy		CD47 H-score	IL-18 H-score	CD47 H-score	IL-18 H-score
	79.2	82.8	0	0.44		0	0	0	0.44
	27.2	12.4	0	0.48		0	0	0	0.48
	54.4	0	0	0.66		0	0	0	0.66
	6.4	0	0	0.23		0	0	0	0.23
	49.4	34.8	0	0.62		0	0	0.65	0.62
	78.6	88.4	0	0.6		0	0	0.734	0.6
	22.8	0.2	0	0.64		0	0	1	0.64
	66.4	51.2	0	0.75		0	0	1.132	0.75
	124.2	91.6	0	0.65		0	0	1.15	0.65
	79.4	113.6	0	0		0	0	1.22	0
	18.2	28.2	0	1.34		0	0	1.78	1.34
	24	21.4	0	1.28		0	0	1.88	1.28
	22.8	15.6	0	1.3		0	0	1.95	1.3
	0.4	0	0	1.5		0.8	0	3	1.5
	10.4	0	0	0.68		0.9	0	1.95	0.68
	89.8	73.8	0	1.44		1.08	0	1.97	1.44
	26.6	23.2	0	0		1.2	0	3	0
	65	43.4	0	0.56		1.29	0	0	0.56
	11.8	17.6	0	0		1.4	0	1.43	0
	5.2	6.8	0	1.32		1.55	0	1.55	1.32
	20.8	23	0	0		1.7	0	3	0
	21.4	67.6	0.2	1.22		0	0.2	1.52	1.22
	26.2	32.4	0.2	0.54		0.478	0.2	1.45	0.54
	66.8	55	0.2	1.16		1.28	0.2	0	1.16
	45.4	42.8	0.2	1.1		1.7	0.2	2.5	1.1
	33.8	43	0.2	0.14		1.95	0.2	1.2	0.14
	16.4	0	0.22	0.64		0	0.22	1.89	0.64
	35	36	0.23	0.23		0.366	0.23	0	0.23
	80.2	82.6	0.3	0.5		0	0.3	0.912	0.5
	23.6	26.2	0.3	0.54		0.784	0.3	1.9	0.54
	79.8	88.6	0.32	1.22		0.438	0.32	1.9	1.22
	89	65.4	0.33	1.32		1.188	0.33	2.3	1.32
	29	84.4	0.4	0.65		0.856	0.4	1.096	0.65
	28.4	27.2	0.43	0		0.248	0.43	0	0
	7.6	65.4	0.44	1.12		1.51	0.44	1.6	1.12
	65.2	62	0.54	0		1.356	0.54	0	0
	68.6	11.8	0.54	0.26		1.478	0.54	0	0.26
	30.8	78.4	0.55	0		1.34	0.55	2.5	0
	70.2	79.2	0.55	0		1.356	0.55	0	0
	98	88.4	0.55	1.22		1.44	0.55	1.8	1.22
	12.4	43.2	0.59	1.22		0.85	0.59	1.58	1.22
	68.6	22.8	0.6	1.2		0	0.6	0.8	1.2
	39.8	2	0.6	1.12		1.124	0.6	1.45	1.12
	12	13.4	0.6	0		1.25	0.6	3	0
	3	68	0.64	0.32		1	0.64	1.97	0.32
	3.4	20.2	0.64	0		1.09	0.64	1.85	0
	13.2	13.6	0.64	0.8		1.33	0.64	1.22	0.8
	0.2	26.2	0.65	0		0.492	0.65	1.87	0
	26.2	36.6	0.65	0.86		0.504	0.65	0.836	0.86
	31.4	20.6	0.65	0.72		1.26	0.65	1.18	0.72
	14.8	6.4	0.65	1.5		1.4	0.65	3	1.5
	13.6	17.8	0.66	0.89		0	0.66	0.65	0.89
	40.2	35.4	0.66	0.23		1	0.66	2	0.23
	23.6	17.8	0.66	0.76		1.05	0.66	2	0.76
	19	43.4	0.68	0.32		1.28	0.68	0	0.32
	10.4	38.2	0.68	1.44		1.53	0.68	2	1.44
	40.8	21.4	0.7	0.3		0	0.7	0	0.3
	28	17.4	0.7	1.12		0	0.7	1.56	1.12
	20.6	12.8	0.74	1.22		1.29	0.74	1.6	1.22
	0	29.8	0.74	1.28		1.3	0.74	1.8	1.28
	59.4	31.6	0.76	1.48		1.39	0.76	1.77	1.48
	0	3	0.76	1.46		1.75	0.76	1.76	1.46
	34.6	17.2	0.8	0.7		1.55	0.8	2	0.7
	126	67.4	1	1.3		1.67	1	1.6	1.3
	17	0	1.12	1.34		1.5	1.12	2.46	1.34
	76	44	1.12	1.43		1.84	1.12	1.92	1.43
	46	0.2	1.2	1.1		0	1.2	1.92	1.1
	37.4	93.8	1.2	0.6		1.364	1.2	1.5	0.6
	117.2	90.6	1.2	1.44		1.59	1.2	2.06	1.44
	15.8	120	1.2	0.2		2.24	1.2	0.156	0.2
	35.4	7.6	1.22	1.12		1.35	1.22	3	1.12
	28.4	34	1.27	0.3		1.77	1.27	0.996	0.3
	24.8	30.6	1.28	1.5		0.476	1.28	1.2	1.5
	124.4	105.6	1.28	0		1.26	1.28	2.34	0
	119	123.2	1.32	1.6		1.86	1.32	3	1.6
	38	69	0	1.22		2.4	0	2.5	1.22
	108.2	131.6	1.33	0.88		0	1.33	1.18	0.88
	66	77.2	1.4	0		1	1.4	2	0
	30.2	54.4	1.43	1.6		1.79	1.43	3	1.6
	133.4	9.2	1.6	1.44		1.282	1.6	1.55	1.44
	36.8	33.2	0	1.42		3	0	2	1.42
	h
	ΔIL-18 H-score	ΔCD47 H-score
	0.44	0
	0.48	0
	0.66	0
	0.23	0
	0.62	0.65
	0.6	0.734
	0.64	1
	0.75	1.132
	0.65	1.15
	0	1.22
	1.34	1.78
	1.28	1.88
	1.3	1.95
	1.5	2.2
	0.68	1.05
	1.44	0.89
	0	1.8
	0.56	-1.29
	0	0.03
	1.32	0
	0	1.3
	1.02	1.52
	0.34	0.972
	0.96	-1.28
	0.9	0.8
	-0.06	-0.75
	0.42	1.89
	0	-0.366
	0.2	0.912
	0.24	1.116
	0.9	1.462
	0.99	1.112
	0.25	0.24
	-0.43	-0.248
	0.68	0.09
	-0.54	-1.356
	-0.28	-1.478
	-0.55	1.16
	-0.55	-1.356
	0.67	0.36
	0.63	0.73
	0.6	0.8
	0.52	0.326
	-0.6	1.75
	-0.32	0.97
	-0.64	0.76
	0.16	-0.11
	-0.65	1.378
	0.21	0.332
	0.07	-0.08
	0.85	1.6
	0.23	0.65
	-0.43	1
	0.1	0.95
	-0.36	-1.28
	0.76	0.47
	-0.4	0
	0.42	1.56
	0.48	0.31
	0.54	0.5
	0.72	0.38
	0.7	0.01
	-0.1	0.45
	0.3	-0.07
	0.22	0.96
	0.31	0.08
	-0.1	1.92
	-0.6	0.136
	0.24	0.47
	-1	-2.084
	-0.1	1.65
	-0.97	-0.774
	0.22	0.724
	-1.28	1.08
	0.28	1.14
	1.22	0.1
	-0.45	1.18
	-1.4	1
	0.17	1.21
	-0.16	0.268
	1.42	-1

## Sheet: Fig.7
	a											b			c			d
	Relative mRNA expression
	LAT1		LAT2		LAT3		LAT4		4F2HC
	PBS	IL-18	PBS	IL-18	PBS	IL-18	PBS	IL-18	PBS	IL-18
	0.890638	1.37614	0.803881	1.82465	0.73885	1.2988	1.11668	1.10836	1.19522	1.66673
	1.13315	1.3438	1.28014	1.72862	1.07821	1.03709	1.06004	1.06127	0.775663	1.46637
	0.976211	0.767755	0.915978	1.71385	1.18294	1.02056	0.823282	0.842454	1.02912	1.59667
	e				f
					% GFP+ macrophages
					shCtrl				shLAT2
					PBS	IL-18	PBS	IL-18	PBS	IL-18					g			h
					Vehicle		BCH		Vehicle						LAT2 H-score			Overall Survival (OS)				Disease-free survival (DFS)
					4.89	1.98	11.3	11.3	10.7	10.9					Pre-chemotherapy	Post-chemotherapy		ΔLAT2 H-Score	ΔLAT2high=2, ΔLAT2low=1	Deceased	OS Survival Time (years)	ΔLAT2 H-Score	ΔLAT2high=2, ΔLAT2low=1	Deceased	DFS Survival Time (years)
					4.73	3.03	11.8	12.1	11.9	11.5					0.9083	0.1915		-1.1858	1	0	6.10137	-1.1858	1	0	6.10137
					4.94	2.75	10.3	10.1	9.92	9.5					0.2371	0.2371		-0.8542	1	1	2.43836	-0.8542	1	1	1.44932
															1.0592	0.8567		-0.7511	1	0	7.09589	-0.7511	1	0	7.09589
															0.4954	0.1285		-0.7167	1	0	4.70685	-0.7167	1	1	2.18904
															0	2.9284		-0.7075	1	1	2.31233	-0.7075	1	1	2.31233
															1.7189	0.8646		-0.6835	1	0	5.39178	-0.6835	1	1	0.821918
															0.631	0.0881		-0.6742	1	0	5.22192	-0.6742	1	0	5.22192
	i														0.2215	1.2569		-0.563	1	0	7.38904	-0.563	1	0	7.38904
		shCtrl+PBS			shCtrl+IL-18			shLAT2+PBS			shLAT2+IL-18				1.5284	0.7773		-0.5429	1	0	5.73699	-0.5429	1	0	5.73699
	L-Methionine	1189.52	1409.02	1357.78	3238.85	3228.24	3448.58	1222.97	1079.09	1196.81	1032.06	1176.69	1033.29		0.2785	0.2785		-0.5122	1	1	3.00822	-0.5122	1	1	0
	L-Leucine	8004.02	9426.77	7534.99	17018.3	19014.7	19257.1	4316.88	5889.41	5687.11	5801.82	4121.74	5858.18		0.6835	0		-0.442	1	0	5.34795	-0.442	1	0	5.34795
	L-Tryptophan	702.39	848.935	907.51	1591.36	1589.16	1775.36	654.871	592.683	609.578	564.141	583.154	555.318		0.7796	2.5593		-0.3668	1	0	6.85479	-0.3668	1	0	6.85479
	L-Histidine	1320.08	1502.76	1817.18	2741.49	2744.19	3031.28	1396.03	1355.03	1459.25	1334.81	1387.59	1220.02		0.1277	0		-0.3006	1	0	5.81644	-0.3006	1	1	0.789041
	L-Serine	4803.75	5956.34	5724.97	9184.56	8815.38	9350.72	4415.65	3303.74	4062.88	3588.21	4050.14	3470.83		1.1858	0		-0.2025	1	0	7.90685	-0.2025	1	0	7.90685
	L-Glutamic acid	68295	83593.2	73681.3	77511.5	84681.5	76775.4	67665.5	63217.7	63051.7	65380.1	67384.8	60923.1		0.1642	0.8066		-0.1758	1	0	7.70959	-0.1758	1	1	3.07671
	L-Glutamine	21619	31324.5	26295.6	41925.8	44777.1	41335.4	16496.5	14463.7	14829.4	11797	16419.6	13395.1		0.058	0.5016		-0.1305	1	1	2.72329	-0.1305	1	1	1.87945
	L-Valine	5109.08	6266.93	6280.91	9047.75	9282.47	9962.67	4339.07	3942.71	4221.49	3698.13	4240.87	3821.7		0.303	0.8169		-0.1277	1	1	2.3863	-0.1277	1	1	2.30137
	L-Tyrosine	1535.15	1814.99	1756.03	2479.52	2582.7	2871.65	1793.26	1830.27	2058.06	1862.72	1856.55	1942.13		0.3867	0.9363		-0.0951	1	1	2.79178	-0.0951	1	1	2.79178
	Glycine	13236.4	12852.5	15366.8	16406.6	20252.2	16593.4	7881.6	12024.5	11834.5	12908	11757.4	11160.9		0.4633	0.6841		-0.0649	1	0	4.87397	-0.0649	1	1	1.08493
	L-Asparagine	2107.44	2151.6	2950.49	2518.52	2602.06	2634.51	1791.05	1956.25	1953.32	1639.77	1865.95	1692.06		0.164	0.7322		-0.0416	1	0	4.1863	-0.0416	1	1	2.37534
	L-Aspartic acid	9346.44	10744.2	10580.9	12283.2	10063.6	9550.99	7356.98	4870.25	4914.76	4915.03	5047.31	5732.82		1.5045	1.0625		0	1	0	7.13699	0	1	0	7.13699
	4-Hydroxyproline	413.346	392.132	365.053	417.125	499.774	297.74	344.898	437.509	391.678	474.319	429.62	410.246		0.2023	0.8036		0	1	0	7.14521	0	1	0	7.14521
	L-Citrulline	277.709	393.901	281.258	331.832	306.228	304.652	272.061	199.752	188.391	227.793	231.53	212.182		0.4231	0.5909		0	1	1	2.61096	0	1	1	1.00548
	L-Alanine	13832.9	16019.5	15047.6	14075.7	14552.4	15273.8	10427.6	9714.49	10050.1	9300.06	10509.5	9823.29		0.1458	0.8273		0.0068	1	1	3.44658	0.0068	1	1	3.27945
	L-Threonine	9295.49	12236.3	11718.4	10856.4	10820.1	10751.7	9516.25	9651.85	10159.5	7300.31	10489	9040.55		0.6013	1.3041		0.0199	1	1	1.85753	0.0199	1	1	1.67945
	5-Hydroxylysine	6.81334	8.64422	6.08494	6.97504	7.58396	6.28207	12.3266	12.7212	13.9742	11.8614	14.1921	16.6415		1.5971	0.8896		0.055	1	0	6.07945	0.055	1	1	3.82466
	4-Aminobutyric acid	50.1754	61.3829	61.54	58.4138	48.0551	52.3453	35.6172	38.4861	39.1409	40.0798	44.8217	36.2415		1.3615	1.3199		0.0599	1	1	0.638356	0.0599	1	1	0.638356
	L-Proline	202.098	323.664	183.665	238.238	217.713	188.274	292.608	292.712	378.312	293.646	331.236	369.524		0.5596	1.0273		0.0942	1	1	2.10411	0.0942	1	1	1.85205
	L-Lysine	4645.09	5111.58	4941.55	4315.6	4293.14	4687.08	4286.4	3270.62	4387.93	3468.71	3522.2	3864.96		0.2847	0.1542		0.1678	1	1	2.20548	0.1678	1	1	1.07671
	L-Arginine	3308.14	3917.84	3575.59	3317.05	2984.03	3292.25	3171.2	2494.73	3399.33	2607.77	2749.94	2887.23		0.2329	1.2076		0.1866	1	1	0.635616	0.1866	1	1	0.635616
	L-Ornithine	70.0401	87.8035	87.2164	60.3708	64.0822	87.476	64.9585	55.4465	63.32	178.534	59.3606	65.9272		1.3638	1.2989		0.2191	1	0	7.21644	0.2191	1	0	7.21644
	beta-Alanine	194.269	261.522	231.262	190.686	193.543	198.404	174.275	157.537	160.808	186.021	196.502	167.994		0.9871	1.007		0.2208	1	0	4.9726	0.2208	1	0	4.9726
															1.0056	1.6199		0.2293	1	0	5.71781	0.2293	1	0	5.71781
															1.0984	1.3175		0.3079	1	0	8.23288	0.3079	1	0	8.23288
															1.5753	1.6695		0.3126	1	0	7.46849	0.3126	1	0	7.46849
															0.1868	1.3545		0.3425	1	0	4.76164	0.3425	1	0	4.76164
	j														1.4919	1.4919		0.4405	1	1	2.32055	0.4405	1	1	2.32055
															1.2955	1.1197		0.4435	1	0	7.73151	0.4435	1	0	7.73151
															0.9918	1.7898		0.4677	2	1	0.945205	0.4677	1	1	0.0958904
															0.813	1.2984		0.4855	2	0	5.81644	0.4855	1	0	5.81644
															1.7467	1.8066		0.501	2	1	0.753425	0.501	2	1	0.586301
															1.0905	1.531		0.5139	2	0	9.27123	0.5139	2	1	0
															0.9867	1.1733		0.5488	2	1	3.78082	0.5488	2	1	1.72055
															1.8252	1.832		0.5496	2	0	9.8411	0.5496	2	1	0.487671
															0.574	1.5103		0.5583	2	1	2.72329	0.5583	2	1	2.72329
															0.3318	1.7855		0.5682	2	0	9.49863	0.5682	2	0	9.49863
															1.5775	1.8068		0.6013	2	0	7.48767	0.6013	2	0	7.48767
															1.5702	1.9127		0.6143	2	1	2.10685	0.6143	2	1	1.2411
															2.3006	1.7884		0.618	2	1	0.835616	0.618	2	1	0.660274
															1.5029	0.8287		0.6394	2	1	3.12603	0.6394	2	1	2.07945
															0.1778	1.7463		0.6424	2	0	7.16986	0.6424	2	0	7.16986
															1.1832	1.8403		0.6479	2	1	0.578082	0.6479	2	1	0.578082
															1.2721	2.0522		0.6571	2	0	4.91233	0.6571	2	0	4.91233
															0.7306	1.8899		0.6732	2	1	1.69863	0.6732	2	1	0.783562
															0.2546	1.9003		0.6815	2	0	8.40274	0.6815	2	0	8.40274
															2.1948	2.2499		0.6815	2	1	4.50137	0.6815	2	1	1.29041
															1.3082	2.0106		0.7025	2	1	2.55616	0.7025	2	1	2.55616
		a													0.1813	1.7631		0.7028	2	1	2.25479	0.7028	2	1	1.36164
		LAT1	P=0.4821												1.8529	2.5261		0.7111	2	0	5.54795	0.7111	2	1	1.09863
		LAT2	P=0.0069												1.3571	1.9154		0.7489	2	0	4.85205	0.7489	2	1	3.87397
		LAT3	P=0.5027												1.7214	2.3394		0.7672	2	1	0.682192	0.7672	2	1	0.432877
		LAT4	P=0.9752												1.7622	1.4616		0.7754	2	1	0.936986	0.7754	2	1	0.936986
		4F2hc	P=0.0131												0.8193	1.4672		0.778	2	1	1.60274	0.778	2	1	1.60274
		f													2.0274	2.3352		0.7801	2	1	1.4137	0.7801	2	1	0.252055
		PBS+vehicel+shCtrl vs IL-18+vehicel+shCtrl	P=0.0451												2.7008	2.1378		0.7979	2	1	1.96712	0.7979	2	1	1.72055
		PBS+vehicel+shCtrl vs IL-18+BCH+shCtrl	P<0.0001												1.1829	1.6839		0.8416	2	1	1.53699	0.8416	2	1	1.53699
		PBS+vehicel+shCtrl vs PBS+vehicle+shLAT2	P<0.0001												1.7293	2.0419		0.9364	2	0	7.00822	0.9364	2	1	3.86849
		IL-18+vehicel+shCtrl vs IL-18+BCH+shCtrl	P<0.0001												1.658	2.407		0.9747	2	0	4.63288	0.9747	2	0	4.63288
		IL-18+vehicel+shCtrl vs IL-18+vehicle+shLAT2	P<0.0001												1.389	2.0704		1.0153	2	1	7.42466	1.0153	2	1	4.63836
		g	P<0.0001												2.1834	2.8227		1.0353	2	0	6.54795	1.0353	2	0	6.54795
		h													1.0772	1.626		1.1594	2	1	0.632877	1.1594	2	1	0.632877
		Overall survival	P=0.0261												2.3723	2.2772		1.1677	2	0	9.67123	1.1677	2	0	9.67123
		Disease free survival	P=0.0403												0.6067	1.3178		1.1798	2	1	1.15068	1.1798	2	1	0.490411
															0.3323	1.1739		1.3108	2	1	1.53699	1.3108	2	1	0.90411
															1.8203	3		1.4537	2	1	2.01918	1.4537	2	1	1.40822
															2.2246	3		1.5685	2	0	9.50137	1.5685	2	0	9.50137
															0.1677	1.4785		1.5818	2	0	9.67397	1.5818	2	0	9.67397
															0.0948	1.1101		1.5858	2	1	2.99178	1.5858	2	1	2.99178
															2.2328	3		1.6456	2	1	1.19726	1.6456	2	1	1.19726
															0.1885	1.7743		1.7796	2	1	2.71781	1.7796	2	1	2.29589
															0.4883	1.2663		2.9284	2	0	6.69315	2.9284	2	1	5.16986

## Sheet: Fig.8
	a				b
					% GFP+ macrophages
					AA+		Gln-		Leu-		Gln-/Leu-
					PBS	IL-18	PBS	IL-18	PBS	IL-18	PBS	IL-18
					4.01	1.28	11.1	5.05	10.7	4.4	12	12.2
					4.59	1.14	10.1	5.51	11.8	4.65	11.9	13.4
					4.49	1.66	11.2	4.12	11.2	4.43	12.9	12.3
					4.46	2.85	10.5	4.97	10.1	4.36	11.4	11.1
	c				d				e
	f								g
	h							i						j
	b
	PBS+AA+ vs PBS+Gln-	P<0.0001
	PBS+AA+ vs PBS+Leu-	P<0.0001
	PBS+AA+ vs PBS+Gln-/Leu-	P<0.0001
	IL-18+AA+ vs IL-18+Gln-	P<0.0001
	IL-18+AA+ vs IL-18+Leu-	P<0.0001
	IL-18+AA+ vs IL-18+Gln-/Leu-	P<0.0001

## Sheet: Fig.9
	b
	F4/80 cell number				CD86+ cell number				CD47 H-score
	Saline+shCtrl	Doxorubicin+shCtrl	Saline+shLAT2	Doxorubicin+shLAT2	Saline+shCtrl	Doxorubicin+shCtrl	Saline+shLAT2	Doxorubicin+shLAT2	Saline+shCtrl	Doxorubicin+shCtrl	Saline+shLAT2	Doxorubicin+shLAT2
	56.4	65.4	121.2	144.8	0	13.8	35.8	82.8	1.31	2.13	0.34	0.26
	44.6	54	115	154	4.2	18.2	30.8	95.8	0.98	2.64	0.28	0.3
	32.2	46.6	98.2	134.6	3.4	9	31.6	91.2	1.13	2.14	0.33	0.17
	46.2	43	99.8	121.6	2.2	11	39	88	1.18	2.55	0.21	0.22
	40	38.6	105.8	136.2	2.8	11.4	24.2	79.4	1.2	2.33	0.24	0.19
	c
		Tumor volume (mm3)
	Days after doxorubicin treatmenrt	Saline+shCtrl				Doxorubicin+shCtrl				Saline+shLAT2				Doxorubicin+shLAT2
	0	112	132	89	93	111	125	84	91	51	57	49	61	47	54	62	44
	2	145	171	115	121	121	131	121	108	71	84	51	79	71	61	77	64
	4	217	271	238	189	157	136	153	121	105	94	79	92	97	68	91	84
	6	387	351	369	321	182	184	163	194	164	129	140	128	86	63	82	71
	8	594	539	490	454	252	218	242	289	228	228	193	253	79	58	69	61
	d
	macrophages (% of CD45+ cells)				% iNOS+ macrophages				% MHC-II+ macrophages
	Saline+shCtrl	Doxorubicin+shCtrl	Saline+shLAT2	Doxorubicin+shLAT2	Saline+shCtrl	Doxorubicin+shCtrl	Saline+shLAT2	Doxorubicin+shLAT2	Saline+shCtrl	Doxorubicin+shCtrl	Saline+shLAT2	Doxorubicin+shLAT2
	44.7	41	63.7	82.7	18.6	33.9	33.6	73.7	2.08	3.31	3.43	4.85
	45.6	41.6	63.2	75.7	18.5	34.4	33.1	74.7	2.26	3.52	3.47	4.84
	45.1	41	73.4	76.6	13.5	44.4	43.2	63.6	2.21	2.44	3.69	4.4
	54.7	39.4	53.7	92.3	20.9	33.8	34.1	56.1	1.96	2.99	3.66	5.33
	38.8	51	57.9	67.1	21.8	22.8	43.9	83.6	1.76	3.82	2.49	5.72
	% CD86+ macrophages				% Arginase 1+ macrophages				% CD206+ macrophages
	Saline+shCtrl	Doxorubicin+shCtrl	Saline+shLAT2	Doxorubicin+shLAT2	Saline+shCtrl	Doxorubicin+shCtrl	Saline+shLAT2	Doxorubicin+shLAT2	Saline+shCtrl	Doxorubicin+shCtrl	Saline+shLAT2	Doxorubicin+shLAT2
	4.64	14.8	15	34.5	54.4	19.4	19.7	20.8	58.3	12.2	13.1	7.66
	4.82	14.9	14.3	28	65	20.3	19.1	21.7	55.8	10.1	17.8	4.42
	3.31	16.8	15.3	33.9	54.6	17.9	23.4	17.9	57	12.8	16.8	4.32
	6.64	10.4	17.9	35	54.1	17	18.9	21.2	46.7	17.3	12.3	8.2
	3.21	12.8	12.1	42.7	37.1	23.7	13.7	17	43.9	16.2	12.8	8
	e
	Tumor volume (mm3)
	Days after doxorubicin treatmenrt	Saline+shCtrl					Saline+shCtrl+clodronate liposomes					Doxorubicin+shCtrl+PBS liposomes					Doxorubicin+shLAT2+PBS liposomes					Doxorubicin+shLAT2+clodronate liposomes
	0	99.4924	119.403	80.4922	70.9873	124.849	79.431	74.6512	92.2762	105.468	99.7279	112.894	142.776	121.908	109.653	99.6403	47.9825	57.9375	46.0891	55.9866	49.9825	87.8893	77.3795	79.1423	71.6559	69.5823
	2	164.597	180.098	159.247	135.493	191.089	176.188	158.832	186.45	198.602	195.194	159.082	165.303	161.242	159.324	144.082	88.9853	102.352	99.6482	72.2142	87.9724	125.692	119.242	121.862	124.554	129.79
	4	228.854	234.894	219.208	211.504	253.092	227.373	216.799	241.585	246.959	238.485	221.093	205.082	209.584	189.97	185.082	119.14	132.309	128.264	92.3562	109.873	151.243	163.012	148.728	139.298	167.284
	6	378.038	358.08	349.209	331.238	392.093	364.615	358.441	383.055	380.795	378.421	287.028	239.843	244.082	239.395	225.329	123.214	125.728	121.147	89.3652	109.297	180.736	176.947	169.563	163.632	208.698
	8	587.308	557.992	521.274	562.291	591.982	527.518	522.751	582.281	581.159	585.443	363.082	356.131	292.098	303.088	299.395	121.081	132.28	115.821	79.8757	101.257	233.99	205.772	209.654	231.97	238.804
	10	774.309	732.225	708.284	759.992	822.982	804.963	805.452	855.045	859.771	845.106	490.032	480.998	472.285	431.082	434.235	104.971	110.972	98.8787	73.8625	89.7626	321.201	254.877	264.199	283.441	331.808
	b
	F4/80+ cell number
	Saline+shCtrl vs Doxorubicin+shCtrl	P=0.8267
	Saline+shCtrl vs Saline+shLAT2	P<0.0001
	Saline+shCtrl vs Doxorubicin+shLAT2	P<0.0001
	Doxorubicin+shCtrl vs Doxorubicin+shLAT2	P<0.0001
	Saline+shLAT2 vs Doxorubicin+shLAT2	P=0.0015
	CD86+ cell number
	Saline+shCtrl vs Doxorubicin+shCtrl	P=0.0171
	Saline+shCtrl vs Saline+shLAT2	P<0.0001
	Saline+shCtrl vs Doxorubicin+shLAT2	P<0.0001
	Doxorubicin+shCtrl vs Doxorubicin+shLAT2	P<0.0001
	Saline+shLAT2 vs Doxorubicin+shLAT2	P<0.0001
	CD47 H-score
	Saline+shCtrl vs Doxorubicin+shCtrl	P<0.0001
	Saline+shCtrl vs Saline+shLAT2	P<0.0001
	Saline+shCtrl vs Doxorubicin+shLAT2	P<0.0001
	Doxorubicin+shCtrl vs Doxorubicin+shLAT2	P<0.0001
	Saline+shLAT2 vs Doxorubicin+shLAT2	P=0.9299
	c
	Saline+shCtrl vs Doxorubicin+shCtrl	P<0.0001
	Saline+shCtrl vs Doxorubicin+shLAT2	P<0.0001
	Doxorubicin+shCtrl vs Doxorubicin+shLAT2	P<0.0001
	d
	macrophages (% of CD45+ cells)
	Saline+shCtrl vs Doxorubicin+shCtrl	P=0.9058
	Saline+shCtrl vs Saline+shLAT2	P=0.0086
	Saline+shCtrl vs Doxorubicin+shLAT2	P<0.0001
	Doxorubicin+shCtrl vs Doxorubicin+shLAT2	P<0.0001
	Saline+shLAT2 vs Doxorubicin+shLAT2	P=0.009
	% iNOS+ macrophages
	Saline+shCtrl vs Doxorubicin+shCtrl	P=0.0212
	Saline+shCtrl vs Saline+shLAT2	P=0.0041
	Saline+shCtrl vs Doxorubicin+shLAT2	P<0.0001
	Doxorubicin+shCtrl vs Doxorubicin+shLAT2	P<0.0001
	Saline+shLAT2 vs Doxorubicin+shLAT2	P<0.0001
	% MHC-II+ macrophages
	Saline+shCtrl vs Doxorubicin+shCtrl	P=0.0046
	Saline+shCtrl vs Saline+shLAT2	P=0.0018
	Saline+shCtrl vs Doxorubicin+shLAT2	P<0.0001
	Doxorubicin+shCtrl vs Doxorubicin+shLAT2	P<0.0001
	Saline+shLAT2 vs Doxorubicin+shLAT2	P=0.0001
	% CD86+ macrophages
	Saline+shCtrl vs Doxorubicin+shCtrl	P=0.0012
	Saline+shCtrl vs Saline+shLAT2	P=0.0004
	Saline+shCtrl vs Doxorubicin+shLAT2	P<0.0001
	Doxorubicin+shCtrl vs Doxorubicin+shLAT2	P<0.0001
	Saline+shLAT2 vs Doxorubicin+shLAT2	P<0.0001
	% Arginase 1+ macrophages
	Saline+shCtrl vs Doxorubicin+shCtrl	P<0.0001
	Saline+shCtrl vs Saline+shLAT2	P<0.0001
	Saline+shCtrl vs Doxorubicin+shLAT2	P<0.0001
	Doxorubicin+shCtrl vs Doxorubicin+shLAT2	P>0.9999
	Saline+shLAT2 vs Doxorubicin+shLAT2	P=0.9963
	% CD206+ macrophages
	Saline+shCtrl vs Doxorubicin+shCtrl	P<0.0001
	Saline+shCtrl vs Saline+shLAT2	P<0.0001
	Saline+shCtrl vs Doxorubicin+shLAT2	P<0.0001
	Doxorubicin+shCtrl vs Doxorubicin+shLAT2	P=0.0476
	Saline+shLAT2 vs Doxorubicin+shLAT2	P=0.0246
	e
	Doxorubicin+shCtrl+PBS liposomes vs Doxorubicin+shLAT2+clodronate liposomes	P=0.007
	Doxorubicin+shCtrl+PBS liposomes vs Doxorubicin+shLAT2+PBS liposomes	P<0.0001
	Doxorubicin+shLAT2+PBS liposomes vs Doxorubicin+shLAT2+clodronate liposomes	P=0.0019

## Sheet: Fig.10
	a
	Tumor volume (mm3)
	Days after doxorubicin treatmenrt	Saline					Doxorubicin					BCH					Doxorubicin+BCH
	0	123.122	113.491	150.523	97.9501	141.828	112.667	142.887	121.327	109.315	89.9699	132.836	121.161	108.547	119.955	139.628	109.595	136.99	131.658	109.6	114.274
	2	177.456	189.909	225.874	171.726	217.71	159.57	165.251	161.735	152.376	144.579	162.773	152.2	141.855	166.396	178.699	121.526	141.867	154.185	125.559	137.729
	4	311.112	352.846	388.307	309.413	371.966	221.432	225.965	209.507	231.413	203.764	233.811	241.721	259.558	246.744	253.487	112.54	109.677	132.512	119.653	128.704
	6	481.577	501.368	568.162	487.353	561.198	297.312	282.768	279.675	351.531	251.638	306.529	325.429	357.442	297.975	305.855	108.414	104.629	132.204	117.568	121.726
	8	750.532	740.664	780.361	680.805	820.75	396.655	436.287	371.665	464.968	391.795	378.404	489.196	491.682	426.643	462.816	109.683	89.1223	123.648	121.815	125.461
	c
	F4/80 cell number				CD86+ cell number				CD47 H-score
	Saline	Doxorubicin	BCH	Doxorubicin+BCH	Saline	Doxorubicin	BCH	Doxorubicin+BCH	Saline	Doxorubicin	BCH	Doxorubicin+BCH
	45.4	54.8	109.2	145.6	0	23.8	54.4	121.4	0.83	1.65	0.02	0.03
	39.4	66.6	98	175.6	5.2	18.8	38.4	114.6	0.76	1.58	0.01	0.02
	33.2	38.6	121.2	155.8	3.4	26.2	43	113.6	0.5	1.81	0	0
	57.2	58.2	115.4	164.2	2.8	15.2	46.6	109.8	0.65	1.36	0	0
	48	49	121.6	131	2.2	17.6	37.6	132.8	0.89	1.66	0	0
	d
	macrophages (% of CD45+ cells)				% iNOS+ macrophages				% MHC-II+ macrophages
	Saline	Doxorubicin	BCH	Doxorubicin+BCH	Saline	Doxorubicin	BCH	Doxorubicin+BCH	Saline	Doxorubicin	BCH	Doxorubicin+BCH
	54.1	50.8	69.3	82.3	12.9	46.9	45.9	78.4	2.15	7.2	7.22	12.7
	60.6	62.3	65.5	89.9	16.6	54.2	63.2	87.4	2.89	8.48	9.13	15.2
	54.8	58.5	62.8	79.8	10	48	52.8	87.8	2.54	8.55	8.72	13.1
	44.3	43.6	70.7	76.5	9.8	34.5	42.7	66.9	1.94	6.69	5.77	9.6
	47.9	39.8	75.3	92.4	14.9	44.7	39.5	63.8	1.27	6.72	6.63	9.7
	% CD86+ macrophages				% Arginase 1+ macrophages				% CD206+ macrophages
	Saline	Doxorubicin	BCH	Doxorubicin+BCH	Saline	Doxorubicin	BCH	Doxorubicin+BCH	Saline	Doxorubicin	BCH	Doxorubicin+BCH
	0.8	17.5	18.2	36.8	58.9	23.2	22.3	7.9	71.6	51.3	50	39.9
	0.9	19.7	20.1	47.5	59.5	22	22.8	7.66	88.4	49.7	54	45.3
	0.73	16.9	13.3	37.4	67.8	33.3	25.3	5.62	80.2	48.1	61.3	39.9
	0.61	12.2	19.1	28.6	39.1	16.3	14.1	13.5	69.8	60.4	46	31.2
	0.88	15.6	13.3	29.4	50.5	16.9	20.7	10.3	61.7	56.7	44.9	30.5
	e
	Tumor volume (mm3)
	Days after doxorubicin treatmenrt	Saline+PBS liposomes					Saline+clodronate liposomes					Doxorubicin+PBS liposomes					Doxorubicin+BCH+PBS liposomes					Doxorubicin+BCH+clodronate liposomes
	0	125.69	122.824	111.835	127.201	93.0194	102.398	123.701	97.2861	111.466	101.852	112.845	142.617	121.405	109.187	89.7256	109.809	136.646	131.288	109.253	114.477	112.724	127.972	142.421	99.6238	127.864
	2	229.139	251.957	200.105	251.118	204.391	226.305	244.373	230.903	229.356	229.36	159.38	165.948	161.515	152.994	144.481	121.196	154.37	141.791	125.724	137.791	145.683	139.268	149.976	124.811	141.342
	4	332.082	363.703	300.109	329.993	306.041	317.176	356.002	317.176	358.975	319.035	221.927	255.76	235.244	254.107	209.23	112.624	132.234	119.971	109.268	128.288	169.526	185.589	201.514	184.338	195.362
	6	460.644	528.356	437.07	495.737	432.929	463.192	511.62	460.644	552.196	464.935	325.118	339.423	344.588	339.428	287.158	123.324	125.78	109.221	89.9865	121.957	204.13	229.278	237.464	229.9	258.923
	8	682.719	687.775	602.719	660.789	620.07	586.847	640.49	633.68	670.958	594.842	392.293	463.401	403.829	456.756	399.198	115.372	121.368	101.748	79.7674	119.88	303.434	329.491	301.666	318.532	349.558
	10	870.506	847.358	759.376	833.568	790.657	843.544	863.153	876.846	890.57	798.955	580.342	631.755	534.973	590.454	572.106	104.638	110.267	89.3946	73.5465	98.3352	380.569	411.715	380.531	388.939	428.478
		a
		Saline vs Doxorubicin	P<0.0001
		Saline vs Doxorubicin+BCH	P<0.0001
		Doxorubicin vs Doxorubicin+BCH	P<0.0001
		c
		F4/80+ cell number
		Saline vs Doxorubicin	P=0.6626
		Saline vs BCH	P<0.0001
		Saline vs Doxorubicin+BCH	P<0.0001
		Doxorubicin vs Doxorubicin+BCH	P<0.0001
		BCH vs Doxorubicin+BCH	P=0.0003
		CD86+ cell number
		Saline vs Doxorubicin	P=0.0019
		Saline vs BCH	P<0.0001
		Saline vs Doxorubicin+BCH	P<0.0001
		Doxorubicin vs Doxorubicin+BCH	P<0.0001
		BCH vs Doxorubicin+BCH	P<0.0001
		CD47 H-score
		Saline vs Doxorubicin	P<0.0001
		Saline vs BCH	P<0.0001
		Saline vs Doxorubicin+BCH	P<0.0001
		Doxorubicin vs Doxorubicin+BCH	P<0.0001
		BCH vs Doxorubicin+BCH	P>0.9999
		d
		macrophages (% of CD45+ cells)
		Saline vs Doxorubicin	P=0.9903
		Saline vs BCH	P=0.0102
		Saline vs Doxorubicin+BCH	P<0.0001
		Doxorubicin vs Doxorubicin+BCH	P<0.0001
		BCH vs Doxorubicin+BCH	P=0.0155
		% iNOS+ macrophages
		Saline vs Doxorubicin	P<0.0001
		Saline vs BCH	P<0.0001
		Saline vs Doxorubicin+BCH	P<0.0001
		Doxorubicin vs Doxorubicin+BCH	P=0.0001
		BCH vs Doxorubicin+BCH	P=0.0003
		% MHC-II+ macrophages
		Saline vs Doxorubicin	P=0.0002
		Saline vs BCH	P=0.0002
		Saline vs Doxorubicin+BCH	P<0.0001
		Doxorubicin vs Doxorubicin+BCH	P=0.0010
		BCH vs Doxorubicin+BCH	P=0.0010
		% CD86+ macrophages
		Saline vs Doxorubicin	P=0.0002
		Saline vs BCH	P=0.0001
		Saline vs Doxorubicin+BCH	P<0.0001
		Doxorubicin vs Doxorubicin+BCH	P<0.0001
		BCH vs Doxorubicin+BCH	P<0.0001
		% Arginase 1+ macrophages
		Saline vs Doxorubicin	P<0.0001
		Saline vs BCH	P<0.0001
		Saline vs Doxorubicin+BCH	P<0.0001
		Doxorubicin vs Doxorubicin+BCH	P=0.0348
		BCH vs Doxorubicin+BCH	P=0.0617
		% CD206+ macrophages
		Saline vs Doxorubicin	P=0.0017
		Saline vs BCH	P=0.0007
		Saline vs Doxorubicin+BCH	P<0.0001
		Doxorubicin vs Doxorubicin+BCH	P=0.0168
		BCH vs Doxorubicin+BCH	P=0.0393
		e
		Doxorubicin+PBS liposomes vs Doxorubicin+BCH+clodronate liposomes	P<0.0001
		Doxorubicin+PBS liposomes vs Doxorubicin+BCH+PBS liposomes	P<0.0001
		Doxorubicin+BCH+PBS liposomes vs Doxorubicin+BCH+clodronate liposomes	P<0.0001

[truncated: 16 more sheets: Supplemenatry Fig.1, Supplemenatry Fig.2, Supplemenatry Fig.3, Supplemenatry Fig.4, Supplemenatry Fig.5, Supplemenatry Fig.6, Supplemenatry Fig.7, Supplemenatry Fig.9, Supplemenatry Fig.10, Supplemenatry Fig.11, Supplemenatry Fig.12, Supplemenatry Fig.13, Supplemenatry Fig.14, Supplemenatry Fig.15, Supplemenatry Fig.17, Supplemenatry Fig.18]
